# Supplementary material for: Partial-, Double-Enzymatic Dephosphorylation and EndoGluC Hydrolysis as an Original Approach to Enhancing Identification of Casein Phosphopeptides (CPPs) by Mass Spectrometry
Source: Foods. 2021 Sep 9;10(9):2134. doi: 10.3390/foods10092134 (PMC8471704; doi:10.3390/foods10092134)
Supplement: Supplementary file 1 [file foods-10-02134-s001.zip]

Archive with 1 entries (1 files):
- foods-1348706-supplementary.xlsx
