# Supplementary material for: Partial-, Double-Enzymatic Dephosphorylation and EndoGluC Hydrolysis as an Original Approach to Enhancing Identification of Casein Phosphopeptides (CPPs) by Mass Spectrometry
Source: Foods. 2021 Sep 9;10(9):2134. doi: 10.3390/foods10092134 (PMC8471704; doi:10.3390/foods10092134)
Supplement: Supplementary file 1 [file foods-10-02134-s001.zip › foods-1348706-supplementary.xlsx]

## Sheet: Feuil1
Table S1. List of the 645 identified peptides, including 262 phosphopeptides, using the 4-phase strategy. Start is the location of the first AA of the peptide on the protein sequence. End is the location of the last AA of the peptide on the protein sequence. Ascore is the ambiguity score for modification sites. ppm, parts per million; m/z, mass over charge ratio; z, net charge;
Uniprot acces number | protein acronym	Amino acid sequences of identified peptides	Peaks Studio score (-10log P)	Molecular mass (Da)	Length	ppm	m/z	z	Retention time	Scan number	Number of MS/MS	Start	End	Post-translational modifications	AScore
P02662|CASA1_BOVIN	K.HPIKHQGLPQEVLNE.N	46.82	1737.92	15	25.6	869.987	2	15.53	3705	5	19	33
P02662|CASA1_BOVIN	K.HPIKHQGLPQEVLNENLL.R	23.33	2078.13	18	-2.9	693.714	3	20.18	4822	2	19	36
P02662|CASA1_BOVIN	K.HPIKHQGLPQEVLNENLLR.F	57.75	2234.23	19	-1.2	1118.12	2	19	4423	8	19	37
P02662|CASA1_BOVIN	P.IKHQGLPQEVLNENLLR.F	35.36	2000.12	17	3.9	501.038	4	19.65	4688	2	21	37
P02662|CASA1_BOVIN	K.HQGLPQE.V	20.68	807.388	7	28.3	404.712	2	10.55	2432	2	23	29
P02662|CASA1_BOVIN	K.HQGLPQEVLNE.N	54.97	1262.63	11	-1.3	1263.63	1	17.24	4186	4	23	33
P02662|CASA1_BOVIN	K.HQGLPQEVLNENLL.R	40.45	1602.84	14	-6	802.421	2	23.19	5457	2	23	36
P02662|CASA1_BOVIN	K.HQGLPQEVLNENLLR.F	65.47	1758.94	15	0.8	587.32	3	20.91	4907	8	23	37
P02662|CASA1_BOVIN	K.HQGLPQEVLNENLLRFFVAPFPEVFGKEK.V	41.03	3381.79	29	0.2	677.365	5	32.54	7606	4	23	51
P02662|CASA1_BOVIN	Q.GLPQEVLNENLLR.F	51.87	1493.82	13	-2.3	747.916	2	23.31	5485	2	25	37
P02662|CASA1_BOVIN	L.PQEVLNE.N	17.28	827.403	7	-1.6	828.408	1	17.29	4207	1	27	33
P02662|CASA1_BOVIN	Q.EVLNENLLR.F	31.86	1098.6	9	-2.7	550.307	2	18.72	4348	1	29	37
P02662|CASA1_BOVIN	E.VLNENLLR.F	23.09	969.561	8	-2.5	485.786	2	20.59	4931	2	30	37
P02662|CASA1_BOVIN	V.LNENLLR.F	27.09	870.492	7	-2.3	871.498	1	20.96	4924	4	31	37
P02662|CASA1_BOVIN	L.NENLLR.F	27.21	757.408	6	-0.6	758.415	1	20.98	4933	4	32	37
P02662|CASA1_BOVIN	N.ENLLR.F	29.13	643.365	5	-7.6	644.368	1	21.02	4946	2	33	37
P02662|CASA1_BOVIN	L.RFFVAPFPE.V	16.43	1108.57	9	5.8	555.296	2	23.71	5848	1	37	45
P02662|CASA1_BOVIN	R.FFVAPFPE.V	44.23	952.469	8	-2.4	953.474	1	26.11	6385	4	38	45
P02662|CASA1_BOVIN	R.FFVAPFPEVFGK.E	53.08	1383.72	12	-2	692.867	2	28.92	6796	4	38	49
P02662|CASA1_BOVIN	R.FFVAPFPEVFGKEK.V	61.87	1640.86	14	-0.4	547.96	3	25.85	6070	8	38	51
P02662|CASA1_BOVIN	R.FFVAPFPEVFGKEKV.N	28.07	1739.93	15	2.9	580.985	3	27	6360	2	38	52
P02662|CASA1_BOVIN	F.FVAPFPE.V	22.74	805.401	7	-1.6	806.407	1	21.51	5296	3	39	45
P02662|CASA1_BOVIN	F.FVAPFPEVFGK.E	33.19	1236.65	11	-0.8	619.334	2	25.53	5991	2	39	49
P02662|CASA1_BOVIN	F.FVAPFPEVFGKEK.V	48.6	1493.79	13	0.2	747.903	2	25.91	6089	8	39	51
P02662|CASA1_BOVIN	F.VAPFPE.V	32.35	658.333	6	0.1	659.34	1	26.16	6404	4	40	45
P02662|CASA1_BOVIN	F.VAPFPEVFGKEK.V	43.71	1346.72	12	2.2	674.37	2	25.88	6077	8	40	51
P02662|CASA1_BOVIN	V.APFPEVFGKEK.V	50.9	1247.65	11	1.3	624.836	2	25.88	6080	4	41	51
P02662|CASA1_BOVIN	A.PFPEVFGKEK.V	49.62	1176.62	10	1	589.317	2	25.9	6087	7	42	51
P02662|CASA1_BOVIN	F.PEVFGKEK.V	35.03	932.497	8	-2.8	933.501	1	25.94	6100	4	44	51
P02662|CASA1_BOVIN	E.VFGKEKVNE.L	22.61	1048.56	9	28.5	525.3	2	10.34	2372	2	46	54
P02662|CASA1_BOVIN	V.FGKEK.V	16.37	607.333	5	4.3	304.675	2	7.24	1590	1	47	51
P02662|CASA1_BOVIN	K.EKVNELSKDIGSESTEDQAMEDIKQMEAESISSSEEIVPNSVEQK.H	23.41	4996.32	45	-6.3	1000.26	5	26.47	6364	2	50	94
P02662|CASA1_BOVIN	K.VNELSK.D	27.5	688.375	6	0.6	345.195	2	9.09	2019	2	52	57
P02662|CASA1_BOVIN	K.VNELS(+79.97)KDIGS(+79.97)ES(+79.97)TEDQAMEDIK.Q	40.17	2677.02	22	-2.4	893.344	3	20.06	4696	2	52	73	Phosphorylation (STY)	S5:Phosphorylation (STY):6.76;S10:Phosphorylation (STY):0.00;S12:Phosphorylation (STY):0.00
P02662|CASA1_BOVIN	K.VNELS(+79.97)KDIGS(+79.97)EST(+79.97)EDQAMEDIK.Q	29.97	2677.02	22	0.5	893.346	3	20.28	4749	1	52	73	Phosphorylation (STY)	S5:Phosphorylation (STY):0.00;S10:Phosphorylation (STY):0.00;T13:Phosphorylation (STY):9.34
P02662|CASA1_BOVIN	K.VNELS(+79.97)KDIGS(+79.97)ESTEDQAMEDIK.Q	43.11	2597.05	22	0.1	866.691	3	19.51	4551	1	52	73	Phosphorylation (STY)	S5:Phosphorylation (STY):10.82;S10:Phosphorylation (STY):6.59
P02662|CASA1_BOVIN	K.VNELS(+79.97)KDIGSES(+79.97)T(+79.97)EDQAMEDIK.Q	33.36	2677.02	22	0.5	893.346	3	20.28	4750	1	52	73	Phosphorylation (STY)	S5:Phosphorylation (STY):5.79;S12:Phosphorylation (STY):4.64;T13:Phosphorylation (STY):3.29
P02662|CASA1_BOVIN	K.VNELS(+79.97)KDIGSES(+79.97)TEDQAMEDIK.Q	22.55	2597.05	22	-3.7	866.687	3	19.78	4627	1	52	73	Phosphorylation (STY)	S5:Phosphorylation (STY):3.97;S12:Phosphorylation (STY):0.00
P02662|CASA1_BOVIN	K.VNELS(+79.97)KDIGSEST(+79.97)EDQAMEDIK.Q	44.74	2597.05	22	-3.7	866.687	3	19.78	4628	1	52	73	Phosphorylation (STY)	S5:Phosphorylation (STY):23.70;T13:Phosphorylation (STY):0.00
P02662|CASA1_BOVIN	K.VNELSKDIGS(+79.97)ES(+79.97)TEDQAMEDIK.Q	48.09	2597.05	22	0.6	866.691	3	20	4679	2	52	73	Phosphorylation (STY)	S10:Phosphorylation (STY):10.22;S12:Phosphorylation (STY):7.65
P02662|CASA1_BOVIN	K.VNELSKDIGS(+79.97)EST(+79.97)EDQAMEDIK.Q	51.96	2597.05	22	0.1	866.691	3	19.51	4552	1	52	73	Phosphorylation (STY)	S10:Phosphorylation (STY):11.10;T13:Phosphorylation (STY):0.00
P02662|CASA1_BOVIN	K.VNELSKDIGS(+79.97)ESTEDQAMEDIK.Q	46.53	2517.08	22	-0.2	840.035	3	19.06	4432	2	52	73	Phosphorylation (STY)	S10:Phosphorylation (STY):0.00
P02662|CASA1_BOVIN	K.VNELSKDIGSESTEDQAMEDIK.Q	88.93	2437.12	22	0.5	813.38	3	18.71	4427	2	52	73
P02662|CASA1_BOVIN	K.VNELSKDIGSESTEDQAMEDIKQMEAESISSSEEIVPNSVEQ.K	25.47	4611.09	42	7.2	1153.79	4	27.3	6576	2	52	93
P02662|CASA1_BOVIN	K.VNELS(+79.97)KDIGS(+79.97)ES(+79.97)TEDQAMEDIKQMEAESISS(+79.97)SEEIVPNS(+79.97)VEQK.H	15.16	5139.01	43	-3	1285.76	4	25.92	6087	1	52	94	Phosphorylation (STY)	S5:Phosphorylation (STY):0.00;S10:Phosphorylation (STY):0.00;S12:Phosphorylation (STY):0.00;S31:Phosphorylation (STY):0.00;S39:Phosphorylation (STY):2.10
P02662|CASA1_BOVIN	K.VNELS(+79.97)KDIGSES(+79.97)T(+79.97)EDQAMEDIKQMEAESISSSEEIVPNS(+79.97)VEQK.H	16.07	5059.05	43	-3.4	1265.76	4	24.95	5861	1	52	94	Phosphorylation (STY)	S5:Phosphorylation (STY):0.00;S12:Phosphorylation (STY):0.00;T13:Phosphorylation (STY):0.00;S39:Phosphorylation (STY):16.88
P02662|CASA1_BOVIN	K.VNELS(+79.97)KDIGSEST(+79.97)EDQAMEDIKQMEAES(+79.97)IS(+79.97)SSEEIVPNS(+79.97)VEQK.H	18.33	5139.01	43	-10.8	1285.75	4	27.58	6472	1	52	94	Phosphorylation (STY)	S5:Phosphorylation (STY):7.38;T13:Phosphorylation (STY):0.00;S28:Phosphorylation (STY):0.00;S30:Phosphorylation (STY):0.00;S39:Phosphorylation (STY):21.70
P02662|CASA1_BOVIN	K.VNELS(+79.97)KDIGSEST(+79.97)EDQAMEDIKQMEAES(+79.97)ISSSEEIVPNS(+79.97)VEQK.H	18.77	5059.05	43	-7.6	1265.76	4	25.01	5866	1	52	94	Phosphorylation (STY)	S5:Phosphorylation (STY):0.00;T13:Phosphorylation (STY):0.00;S28:Phosphorylation (STY):0.00;S39:Phosphorylation (STY):9.41
P02662|CASA1_BOVIN	K.VNELS(+79.97)KDIGSEST(+79.97)EDQAMEDIKQMEAESISS(+79.97)S(+79.97)EEIVPNSVEQK.H	18.78	5059.05	43	-3.4	1265.76	4	25.82	6068	1	52	94	Phosphorylation (STY)	S5:Phosphorylation (STY):0.00;T13:Phosphorylation (STY):0.00;S31:Phosphorylation (STY):0.00;S32:Phosphorylation (STY):0.00
P02662|CASA1_BOVIN	K.VNELS(+79.97)KDIGSESTEDQAMEDIKQMEAES(+79.97)ISSS(+79.97)EEIVPNS(+79.97)VEQK.H	30	5059.05	43	-0.3	1265.77	4	25.9	6079	1	52	94	Phosphorylation (STY)	S5:Phosphorylation (STY):8.82;S28:Phosphorylation (STY):0.00;S32:Phosphorylation (STY):14.04;S39:Phosphorylation (STY):45.63
P02662|CASA1_BOVIN	K.VNELS(+79.97)KDIGSESTEDQAMEDIKQMEAESIS(+79.97)S(+79.97)S(+79.97)EEIVPNS(+79.97)VEQK.H	24.99	5139.01	43	0.7	1285.76	4	27.54	6468	1	52	94	Phosphorylation (STY)	S5:Phosphorylation (STY):0.00;S30:Phosphorylation (STY):0.00;S31:Phosphorylation (STY):0.00;S32:Phosphorylation (STY):0.00;S39:Phosphorylation (STY):10.66
P02662|CASA1_BOVIN	K.VNELS(+79.97)KDIGSESTEDQAMEDIKQMEAESISS(+79.97)S(+79.97)EEIVPNSVEQK.H	19.32	4979.08	43	-5.1	1245.77	4	26.52	6357	1	52	94	Phosphorylation (STY)	S5:Phosphorylation (STY):0.00;S31:Phosphorylation (STY):0.00;S32:Phosphorylation (STY):0.00
P02662|CASA1_BOVIN	K.VNELS(+79.97)KDIGSESTEDQAMEDIKQMEAESISSSEEIVPNSVEQK.H	27.45	4819.15	43	-2.4	1205.79	4	28.03	6754	2	52	94	Phosphorylation (STY)	S5:Phosphorylation (STY):0.00
P02662|CASA1_BOVIN	K.VNELSKDIGS(+79.97)ES(+79.97)TEDQAMEDIKQMEAES(+79.97)ISSS(+79.97)EEIVPNSVEQK.H	25.13	5059.05	43	-3.7	1265.76	4	26.83	6311	1	52	94	Phosphorylation (STY)	S10:Phosphorylation (STY):0.00;S12:Phosphorylation (STY):0.00;S28:Phosphorylation (STY):0.00;S32:Phosphorylation (STY):0.00
P02662|CASA1_BOVIN	K.VNELSKDIGS(+79.97)ES(+79.97)TEDQAMEDIKQMEAES(+79.97)ISSSEEIVPNS(+79.97)VEQK.H	19.71	5059.05	43	-7.6	1265.76	4	25.01	5865	1	52	94	Phosphorylation (STY)	S10:Phosphorylation (STY):0.00;S12:Phosphorylation (STY):0.00;S28:Phosphorylation (STY):0.00;S39:Phosphorylation (STY):27.34
P02662|CASA1_BOVIN	K.VNELSKDIGS(+79.97)ES(+79.97)TEDQAMEDIKQMEAESIS(+79.97)SSEEIVPNSVEQK.H	26.09	4979.08	43	-7	1245.77	4	26.56	6388	1	52	94	Phosphorylation (STY)	S10:Phosphorylation (STY):0.00;S12:Phosphorylation (STY):0.00;S30:Phosphorylation (STY):0.00
P02662|CASA1_BOVIN	K.VNELSKDIGS(+79.97)EST(+79.97)EDQAMEDIKQMEAESIS(+79.97)SSEEIVPNS(+79.97)VEQK.H	16.6	5059.05	43	-0.3	1265.77	4	25.89	6078	1	52	94	Phosphorylation (STY)	S10:Phosphorylation (STY):0.00;T13:Phosphorylation (STY):3.42;S30:Phosphorylation (STY):0.00;S39:Phosphorylation (STY):7.78
P02662|CASA1_BOVIN	K.VNELSKDIGS(+79.97)ESTEDQAMEDIKQMEAESISS(+79.97)S(+79.97)EEIVPNS(+79.97)VEQK.H	20.48	5059.05	43	-5.1	1265.76	4	26.32	6195	1	52	94	Phosphorylation (STY)	S10:Phosphorylation (STY):0.00;S31:Phosphorylation (STY):0.00;S32:Phosphorylation (STY):4.64;S39:Phosphorylation (STY):14.29
P02662|CASA1_BOVIN	K.VNELSKDIGS(+79.97)ESTEDQAMEDIKQMEAESISSSEEIVPNSVEQK.H	26.37	4819.15	43	0.4	1205.79	4	27.98	6735	1	52	94	Phosphorylation (STY)	S10:Phosphorylation (STY):0.00
P02662|CASA1_BOVIN	K.VNELSKDIGSES(+79.97)T(+79.97)EDQAMEDIKQMEAES(+79.97)ISSSEEIVPNSVEQK.H	17.02	4979.08	43	-5.1	1245.77	4	26.53	6361	1	52	94	Phosphorylation (STY)	S12:Phosphorylation (STY):1.41;T13:Phosphorylation (STY):1.56;S28:Phosphorylation (STY):6.59
P02662|CASA1_BOVIN	K.VNELSKDIGSES(+79.97)T(+79.97)EDQAMEDIKQMEAESISSSEEIVPNS(+79.97)VEQK.H	17.1	4979.08	43	3.8	1245.78	4	26.75	6290	1	52	94	Phosphorylation (STY)	S12:Phosphorylation (STY):6.59;T13:Phosphorylation (STY):5.08;S39:Phosphorylation (STY):41.98
P02662|CASA1_BOVIN	K.VNELSKDIGSES(+79.97)T(+79.97)EDQAMEDIKQMEAESISSSEEIVPNSVEQK.H	18.63	4899.11	43	-7.4	1225.78	4	26.55	6385	1	52	94	Phosphorylation (STY)	S12:Phosphorylation (STY):0.00;T13:Phosphorylation (STY):0.00
P02662|CASA1_BOVIN	K.VNELSKDIGSES(+79.97)TEDQAMEDIKQMEAES(+79.97)ISSSEEIVPNSVEQK.H	24.58	4899.11	43	-0.5	1225.78	4	27.5	6625	1	52	94	Phosphorylation (STY)	S12:Phosphorylation (STY):0.00;S28:Phosphorylation (STY):0.00
P02662|CASA1_BOVIN	K.VNELSKDIGSES(+79.97)TEDQAMEDIKQMEAESIS(+79.97)SS(+79.97)EEIVPNS(+79.97)VEQK.H	23.68	5059.05	43	0.9	1265.77	4	26.4	6209	1	52	94	Phosphorylation (STY)	S12:Phosphorylation (STY):0.00;S30:Phosphorylation (STY):0.00;S32:Phosphorylation (STY):0.00;S39:Phosphorylation (STY):36.25
P02662|CASA1_BOVIN	K.VNELSKDIGSES(+79.97)TEDQAMEDIKQMEAESISSS(+79.97)EEIVPNS(+79.97)VEQK.H	22.29	4979.08	43	2.9	1245.78	4	26.69	6279	1	52	94	Phosphorylation (STY)	S12:Phosphorylation (STY):0.00;S32:Phosphorylation (STY):0.00;S39:Phosphorylation (STY):16.02
P02662|CASA1_BOVIN	K.VNELSKDIGSES(+79.97)TEDQAMEDIKQMEAESISSS(+79.97)EEIVPNSVEQK.H	26.35	4899.11	43	-7.4	1225.78	4	26.56	6387	1	52	94	Phosphorylation (STY)	S12:Phosphorylation (STY):0.00;S32:Phosphorylation (STY):0.00
P02662|CASA1_BOVIN	K.VNELSKDIGSEST(+79.97)EDQAMEDIKQMEAES(+79.97)ISSS(+79.97)EEIVPNS(+79.97)VEQK.H	15.94	5059.05	43	-3.4	1265.76	4	24.95	5862	1	52	94	Phosphorylation (STY)	T13:Phosphorylation (STY):0.00;S28:Phosphorylation (STY):0.00;S32:Phosphorylation (STY):0.00;S39:Phosphorylation (STY):16.96
P02662|CASA1_BOVIN	K.VNELSKDIGSEST(+79.97)EDQAMEDIKQMEAES(+79.97)ISSS(+79.97)EEIVPNSVEQK.H	20.23	4979.08	43	2	1245.78	4	25.81	6187	1	52	94	Phosphorylation (STY)	T13:Phosphorylation (STY):0.00;S28:Phosphorylation (STY):0.00;S32:Phosphorylation (STY):0.94
P02662|CASA1_BOVIN	K.VNELSKDIGSESTEDQAM(+15.99)EDIKQMEAESISSSEEIVPNSVEQK.H	27.74	4755.17	43	-4.3	1189.8	4	27.17	6540	1	52	94	Oxidation (M)	M18:Oxidation (M):0.00
P02662|CASA1_BOVIN	K.VNELSKDIGSESTEDQAMEDIKQM(+15.99)EAESISSSEEIVPNSVEQK.H	28.56	4755.17	43	-2.8	1189.8	4	25.24	6039	3	52	94	Oxidation (M)	M24:Oxidation (M):0.00
P02662|CASA1_BOVIN	K.VNELSKDIGSESTEDQAMEDIKQMEAES(+79.97)IS(+79.97)SSEEIVPNSVEQK.H	21.32	4899.11	43	3.1	1225.79	4	25.82	6191	1	52	94	Phosphorylation (STY)	S28:Phosphorylation (STY):0.00;S30:Phosphorylation (STY):0.00
P02662|CASA1_BOVIN	K.VNELSKDIGSESTEDQAMEDIKQMEAES(+79.97)ISSSEEIVPNSVEQK.H	17.68	4819.15	43	-0.6	1205.79	4	26.6	6400	1	52	94	Phosphorylation (STY)	S28:Phosphorylation (STY):0.00
P02662|CASA1_BOVIN	K.VNELSKDIGSESTEDQAMEDIKQMEAESIS(+79.97)SS(+79.97)EEIVPNSVEQK.H	25.96	4899.11	43	-1.8	1225.78	4	25.31	6059	1	52	94	Phosphorylation (STY)	S30:Phosphorylation (STY):0.00;S32:Phosphorylation (STY):0.00
P02662|CASA1_BOVIN	K.VNELSKDIGSESTEDQAMEDIKQMEAESIS(+79.97)SSEEIVPNSVEQK.H	33.81	4819.15	43	-0.6	1205.79	4	26.61	6401	1	52	94	Phosphorylation (STY)	S30:Phosphorylation (STY):0.00
P02662|CASA1_BOVIN	K.VNELSKDIGSESTEDQAMEDIKQMEAESISS(+79.97)S(+79.97)EEIVPNSVEQK.H	31.95	4899.11	43	-1.8	1225.78	4	25.31	6058	2	52	94	Phosphorylation (STY)	S31:Phosphorylation (STY):3.64;S32:Phosphorylation (STY):2.76
P02662|CASA1_BOVIN	K.VNELSKDIGSESTEDQAMEDIKQMEAESISSS(+79.97)EEIVPNSVEQK.H	25.14	4819.15	43	-0.8	1205.79	4	25.63	6149	2	52	94	Phosphorylation (STY)	S32:Phosphorylation (STY):0.00
P02662|CASA1_BOVIN	K.VNELSKDIGSESTEDQAMEDIKQMEAESISSSEEIVPNSVEQK.H	28.98	4739.18	43	-4	948.84	5	27.14	6530	4	52	94
P02662|CASA1_BOVIN	E.LSKDIGS(+79.97)ES(+79.97)TE.D	28.17	1324.48	11	22.8	1325.52	1	11.89	2783	3	55	65	Phosphorylation (STY)	S7:Phosphorylation (STY):0.00;S9:Phosphorylation (STY):0.00
P02662|CASA1_BOVIN	E.LS(+79.97)KDIGS(+79.97)ES(+79.97)TEDQAME.D	20.5	1978.66	16	-2	990.333	2	15.76	3782	1	55	70	Phosphorylation (STY)	S2:Phosphorylation (STY):13.67;S7:Phosphorylation (STY):19.05;S9:Phosphorylation (STY):0.00
P02662|CASA1_BOVIN	E.LSKDIGS(+79.97)ES(+79.97)TEDQAME.D	25.19	1898.69	16	-1.7	950.35	2	15.86	3813	1	55	70	Phosphorylation (STY)	S7:Phosphorylation (STY):20.70;S9:Phosphorylation (STY):8.69
P02662|CASA1_BOVIN	E.LSKDIGS(+79.97)EST(+79.97)EDQAME.D	21.75	1898.69	16	1.5	950.353	2	15.93	3835	1	55	70	Phosphorylation (STY)	S7:Phosphorylation (STY):12.81;T10:Phosphorylation (STY):0.00
P02662|CASA1_BOVIN	E.LS(+79.97)KDIGS(+79.97)ES(+79.97)TEDQAMED.I	22.64	2093.68	17	-2.5	1047.85	2	15.95	3836	1	55	71	Phosphorylation (STY)	S2:Phosphorylation (STY):3.68;S7:Phosphorylation (STY):7.77;S9:Phosphorylation (STY):0.00
P02662|CASA1_BOVIN	E.LSKDIGS(+79.97)ES(+79.97)TEDQAMED.I	27.89	2013.72	17	-1	1007.86	2	15.93	3832	2	55	71	Phosphorylation (STY)	S7:Phosphorylation (STY):9.42;S9:Phosphorylation (STY):0.00
P02662|CASA1_BOVIN	E.LSKDIGS(+79.97)EST(+79.97)EDQAMED.I	24.65	2013.72	17	-3.5	1007.86	2	16.01	3855	2	55	71	Phosphorylation (STY)	S7:Phosphorylation (STY):17.01;T10:Phosphorylation (STY):0.00
P02662|CASA1_BOVIN	E.LSKDIGS(+79.97)ES(+79.97)TEDQAMEDIK.Q	33.99	2254.9	19	2.4	752.641	3	18.48	4517	1	55	73	Phosphorylation (STY)	S7:Phosphorylation (STY):10.65;S9:Phosphorylation (STY):8.15
P02662|CASA1_BOVIN	E.LSKDIGS(+79.97)EST(+79.97)EDQAMEDIK.Q	19.49	2254.9	19	2.4	752.641	3	18.47	4515	1	55	73	Phosphorylation (STY)	S7:Phosphorylation (STY):11.10;T10:Phosphorylation (STY):0.00
P02662|CASA1_BOVIN	E.LS(+79.97)KDIGS(+79.97)ES(+79.97)TEDQAMEDIKQME.A	38.09	2723	22	3.5	908.678	3	23.36	5753	1	55	76	Phosphorylation (STY)	S2:Phosphorylation (STY):1.33;S7:Phosphorylation (STY):4.05;S9:Phosphorylation (STY):0.00
P02662|CASA1_BOVIN	E.LS(+79.97)KDIGSES(+79.97)TEDQAMEDIKQME.A	21.04	2643.04	22	1.4	1322.53	2	22.88	5640	1	55	76	Phosphorylation (STY)	S2:Phosphorylation (STY):0.00;S9:Phosphorylation (STY):9.40
P02662|CASA1_BOVIN	E.LSKDIGS(+79.97)ES(+79.97)TEDQAMEDIKQME.A	23.84	2643.04	22	-0.5	882.019	3	22.86	5635	1	55	76	Phosphorylation (STY)	S7:Phosphorylation (STY):6.63;S9:Phosphorylation (STY):0.00
P02662|CASA1_BOVIN	E.LSKDIGS(+79.97)EST(+79.97)EDQAMEDIKQME.A	17.35	2643.04	22	5.2	882.024	3	22.82	5631	1	55	76	Phosphorylation (STY)	S7:Phosphorylation (STY):0.00;T10:Phosphorylation (STY):0.00
P02662|CASA1_BOVIN	K.DIGSESTEDQAMEDIK.Q	71.63	1766.75	16	-1.1	884.382	2	17.88	4193	2	58	73
P02662|CASA1_BOVIN	K.DIGS(+79.97)ES(+79.97)TEDQAMEDIKQME.A	48.02	2314.83	19	1	1158.42	2	24.18	5948	4	58	76	Phosphorylation (STY)	S4:Phosphorylation (STY):14.84;S6:Phosphorylation (STY):10.11
P02662|CASA1_BOVIN	K.DIGSESTEDQAMEDIKQMEAESISSSEEIVPNSVEQK.H	48.95	4068.81	37	2.1	1018.21	4	28.04	6757	4	58	94
P02662|CASA1_BOVIN	E.DQAMED.I	18.45	707.243	6	-3	708.248	1	8.77	1970	2	66	71
P02662|CASA1_BOVIN	E.DQAMEDIKQM(+15.99)E.A	30.26	1352.56	11	1	677.287	2	14.22	3353	2	66	76	Oxidation (M)	M10:Oxidation (M):66.56
P02662|CASA1_BOVIN	E.DQAMEDIKQME.A	19.32	1336.56	11	1.5	669.29	2	17.62	4307	1	66	76
P02662|CASA1_BOVIN	D.IKQME.A	17.13	647.331	5	-1	648.338	1	8.59	1911	1	72	76
P02662|CASA1_BOVIN	K.QMEAESISSSEEIVPNSVEQK.H	47.94	2320.07	21	0.8	774.366	3	18.82	4455	2	74	94
P02662|CASA1_BOVIN	E.IVPNS(+79.97)VEQK.H	18.48	1092.52	9	29.6	547.284	2	11.69	2731	1	86	94	Phosphorylation (STY)	S5:Phosphorylation (STY):1000.00
P02662|CASA1_BOVIN	K.HIQKEDVPSER.Y	55.08	1336.67	11	0.9	446.565	3	10.09	2256	4	95	105
P02662|CASA1_BOVIN	E.DVPSER.Y	26.26	701.334	6	25.5	702.36	1	8.61	1918	3	100	105
P02662|CASA1_BOVIN	R.YLGYL.E	20.73	627.327	5	-1.5	628.333	1	21.05	5189	2	106	110
P02662|CASA1_BOVIN	R.YLGYLE.Q	31.27	756.369	6	-4.4	757.373	1	19.56	4564	2	106	111
P02662|CASA1_BOVIN	R.YLGYLEQL.L	36.6	997.512	8	-4.5	998.515	1	24.4	5832	2	106	113
P02662|CASA1_BOVIN	R.YLGYLEQLL.R	34.88	1110.6	9	-1.3	1111.6	1	29.94	7025	4	106	114
P02662|CASA1_BOVIN	R.YLGYLEQLLR.L	59.11	1266.7	10	0.8	634.356	2	27.1	6384	4	106	115
P02662|CASA1_BOVIN	R.YLGYLEQLLRL.K	42.38	1379.78	11	-3.2	690.896	2	32.04	7493	2	106	116
P02662|CASA1_BOVIN	R.YLGYLEQLLRLK.K	63.62	1507.88	12	-2.2	754.944	2	28.1	6611	2	106	117
P02662|CASA1_BOVIN	Y.LGYLEQLLR.L	45.59	1103.63	9	-2.2	552.823	2	24.37	5734	2	107	115
P02662|CASA1_BOVIN	L.GYLEQLLR.L	28.14	990.55	8	-1	496.282	2	22.11	5212	4	108	115
P02662|CASA1_BOVIN	L.GYLEQLLRLK.K	37.98	1231.73	10	1.9	616.873	2	27.38	6434	2	108	117
P02662|CASA1_BOVIN	Y.LEQLLR.L	19.96	770.465	6	1.9	386.24	2	26.12	6268	2	110	115
P02662|CASA1_BOVIN	L.EQLLR.L	31.11	657.381	5	-4.7	658.385	1	27.17	6404	1	111	115
P02662|CASA1_BOVIN	E.QLLRLK.K	23.4	769.517	6	25.5	385.776	2	13.57	3184	1	112	117
P02662|CASA1_BOVIN	K.YKVPQLE.I	28.22	875.475	7	-0.2	876.482	1	16.88	4080	3	119	125
P02662|CASA1_BOVIN	K.YKVPQLEIVPNS(+79.97)AEER.L	46.83	1950.95	16	-1.3	976.479	2	20.58	4823	4	119	134	Phosphorylation (STY)	S12:Phosphorylation (STY):84.41
P02662|CASA1_BOVIN	K.YKVPQLEIVPNSAEER.L	39.67	1870.98	16	-4.6	624.664	3	20.02	4685	2	119	134
P02662|CASA1_BOVIN	K.YKVPQLEIVPNS(+79.97)AEERLHSMKEGIHAQQK.E	40.32	3438.71	29	3.7	688.752	5	20.43	4786	2	119	147	Phosphorylation (STY)	S12:Phosphorylation (STY):8.82
P02662|CASA1_BOVIN	K.YKVPQLEIVPNSAEERLHS(+79.97)MKEGIHAQQK.E	26.7	3438.71	29	6.7	688.754	5	20.18	4725	1	119	147	Phosphorylation (STY)	S19:Phosphorylation (STY):0.00
P02662|CASA1_BOVIN	Y.KVPQLEIVPNS(+79.97)AEER.L	30.98	1787.88	15	2.5	596.969	3	18.66	4329	2	120	134	Phosphorylation (STY)	S11:Phosphorylation (STY):1000.00
P02662|CASA1_BOVIN	K.VPQLE.I	23.75	584.317	5	24	585.338	1	13.68	3215	3	121	125
P02662|CASA1_BOVIN	K.VPQLEIVPNS(+79.97)AEER.L	62.28	1659.79	14	-4.4	1660.79	1	19.9	4652	8	121	134	Phosphorylation (STY)	S10:Phosphorylation (STY):1000.00
P02662|CASA1_BOVIN	K.VPQLEIVPNSAEER.L	63.75	1579.82	14	-2.4	790.916	2	19.42	4530	4	121	134
P02662|CASA1_BOVIN	K.VPQLEIVPNS(+79.97)AEERLH.S	31.59	1909.93	16	2.3	637.652	3	20.7	4857	2	121	136	Phosphorylation (STY)	S10:Phosphorylation (STY):1000.00
P02662|CASA1_BOVIN	K.VPQLEIVPNSAEERLH.S	37.21	1829.96	16	1.3	610.996	3	19.61	4674	2	121	136
P02662|CASA1_BOVIN	K.VPQLEIVPNS(+79.97)AEERLHSMK.E	43.54	2256.1	19	3	565.033	4	20.74	4867	3	121	139	Phosphorylation (STY)	S10:Phosphorylation (STY):20.76
P02662|CASA1_BOVIN	K.VPQLEIVPNSAEERLHS(+79.97)MK.E	28.81	2256.1	19	2	753.041	3	20.18	4726	1	121	139	Phosphorylation (STY)	S17:Phosphorylation (STY):0.00
P02662|CASA1_BOVIN	K.VPQLEIVPNSAEERLHSMK.E	45.75	2176.13	19	2.6	545.041	4	19.62	4677	4	121	139
P02662|CASA1_BOVIN	K.VPQLEIVPNS(+79.97)AEERLHSMKEGIHAQQK.E	27.57	3147.55	27	-0.9	787.895	4	20.02	4686	3	121	147	Phosphorylation (STY)	S10:Phosphorylation (STY):0.00
P02662|CASA1_BOVIN	K.VPQLEIVPNSAEERLHS(+79.97)MKEGIHAQQK.E	17.94	3147.55	27	2.6	630.52	5	19.43	4536	1	121	147	Phosphorylation (STY)	S17:Phosphorylation (STY):0.00
P02662|CASA1_BOVIN	K.VPQLEIVPNSAEERLHSMKEGIHAQQK.E	23.07	3067.59	27	3.5	614.527	5	19.2	4567	2	121	147
P02662|CASA1_BOVIN	K.VPQLEIVPNS(+79.97)AEERLHSMKEGIHAQQKEPMIGVNQELAYFYPELFR.Q	20.35	5444.67	46	0.1	1089.94	5	28.92	6795	1	121	166	Phosphorylation (STY)	S10:Phosphorylation (STY):0.00
P02662|CASA1_BOVIN	K.VPQLEIVPNSAEERLHS(+79.97)MKEGIHAQQKEPMIGVNQELAYFYPELFR.Q	33.44	5444.67	46	0.1	1089.94	5	28.92	6797	1	121	166	Phosphorylation (STY)	S17:Phosphorylation (STY):1.61
P02662|CASA1_BOVIN	K.VPQLEIVPNSAEERLHSMKEGIHAQQKEPMIGVNQELAYFYPELFR.Q	27.41	5364.71	46	-1.5	1073.95	5	28.06	6763	2	121	166
P02662|CASA1_BOVIN	P.QLEIVPNS(+79.97)AEER.L	34.53	1463.67	12	-4.2	732.837	2	17.89	4142	2	123	134	Phosphorylation (STY)	S8:Phosphorylation (STY):1000.00
P02662|CASA1_BOVIN	P.QLEIVPNSAEER.L	37.12	1383.7	12	-0.5	692.857	2	17.06	3984	2	123	134
P02662|CASA1_BOVIN	Q.LEIVPNS(+79.97)AEER.L	29.61	1335.61	11	-1.8	668.81	2	17.11	4148	2	124	134	Phosphorylation (STY)	S7:Phosphorylation (STY):1000.00
P02662|CASA1_BOVIN	E.IVPNS(+79.97)AEER.L	39.63	1093.48	9	25.2	1094.52	1	10.9	2520	6	126	134	Phosphorylation (STY)	S5:Phosphorylation (STY):1000.00
P02662|CASA1_BOVIN	E.IVPNSAEER.L	39.18	1013.51	9	26.1	507.778	2	10.37	2385	2	126	134
P02662|CASA1_BOVIN	E.IVPNS(+79.97)AEERLHSMK.E	18.17	1689.79	14	3.3	564.273	3	15.74	3777	2	126	139	Phosphorylation (STY)	S5:Phosphorylation (STY):15.08
P02662|CASA1_BOVIN	E.IVPNS(+79.97)AEERLHSMKE.G	18.43	1818.83	15	-0.6	910.423	2	16.15	3891	1	126	140	Phosphorylation (STY)	S5:Phosphorylation (STY):26.08
P02662|CASA1_BOVIN	I.VPNS(+79.97)AEER.L	29.17	980.396	8	-1.6	491.205	2	19.91	4656	2	127	134	Phosphorylation (STY)	S4:Phosphorylation (STY):1000.00
P02662|CASA1_BOVIN	I.VPNSAEER.L	28.07	900.43	8	-9.9	451.218	2	22.99	5511	1	127	134
P02662|CASA1_BOVIN	V.PNS(+79.97)AEER.L	34.79	881.328	7	-1.5	441.671	2	19.88	4642	4	128	134	Phosphorylation (STY)	S3:Phosphorylation (STY):1000.00
P02662|CASA1_BOVIN	V.PNSAEER.L	41.45	801.362	7	-2.8	802.367	1	19.75	4713	9	128	134
P02662|CASA1_BOVIN	R.LHSMKEGIHAQ.Q	31.92	1249.62	11	-0.8	417.548	3	9.63	2159	2	135	145
P02662|CASA1_BOVIN	R.LHSMKEGIHAQQK.E	32.54	1505.78	13	1	502.933	3	9.76	2180	2	135	147
P02662|CASA1_BOVIN	R.LHSMKEGIHAQQKEPMIGVNQELAY.F	27.21	2850.42	25	1.7	713.612	4	17.99	4161	2	135	159
P02662|CASA1_BOVIN	R.LHSMKEGIHAQQKEPMIGVNQELAYFYPELF.R	16.42	3646.8	31	2.4	730.368	5	27.65	6661	1	135	165
P02662|CASA1_BOVIN	R.LHSM(+15.99)KEGIHAQQKEPMIGVNQELAYFYPELFR.Q	24.94	3818.89	32	0.4	764.786	5	26.7	6272	1	135	166	Oxidation (M)	M4:Oxidation (M):2.85
P02662|CASA1_BOVIN	R.LHSMKEGIHAQQKEPM(+15.99)IGVNQELAYFYPELFR.Q	36.07	3818.89	32	-1.2	764.784	5	25.96	6106	3	135	166	Oxidation (M)	M16:Oxidation (M):18.44
P02662|CASA1_BOVIN	R.LHSMKEGIHAQQKEPMIGVNQELAYFYPELFR.Q	53.41	3802.9	32	-1.1	1268.64	3	26.83	6311	8	135	166
P02662|CASA1_BOVIN	L.HSMKEGIHAQQKEPMIGVNQELAYFYPELFR.Q	40.75	3689.81	31	2.9	738.972	5	26.76	6292	2	136	166
P02662|CASA1_BOVIN	H.SMKEGIHAQQKEPMIGVNQELAYFYPELFR.Q	19.81	3552.75	30	2.9	889.198	4	27.83	6552	1	137	166
P02662|CASA1_BOVIN	M.KEGIHAQQKEPMIGVNQELAYFYPELFR.Q	20.04	3334.68	28	9.4	667.95	5	27.6	6501	1	139	166
P02662|CASA1_BOVIN	K.EGIHAQQKEPM(+15.99)IGVNQE.L	17.6	1922.92	17	1	641.98	3	15.81	3800	1	140	156	Oxidation (M)	M11:Oxidation (M):1000.00
P02662|CASA1_BOVIN	K.EGIHAQQKEPMIGVNQE.L	63.88	1906.92	17	-1.4	954.466	2	15.84	3807	6	140	156
P02662|CASA1_BOVIN	K.EGIHAQQKEPMIGVNQELA.Y	25.11	2091.04	19	6	698.025	3	17.81	4116	1	140	158
P02662|CASA1_BOVIN	K.EGIHAQQKEPMIGVNQELAY.F	16.18	2254.11	20	1.8	752.377	3	19.37	4515	1	140	159
P02662|CASA1_BOVIN	K.EGIHAQQKEPMIGVNQELAYFYPELF.R	19.51	3050.48	26	-3.7	1017.83	3	30.57	7161	1	140	165
P02662|CASA1_BOVIN	K.EGIHAQQKEPM(+15.99)IGVNQELAYFYPELFR.Q	47.58	3222.58	27	2.2	806.654	4	29.01	6820	4	140	166	Oxidation (M)	M11:Oxidation (M):1000.00
P02662|CASA1_BOVIN	K.EGIHAQQKEPMIGVNQELAYFYPELFR.Q	55.29	3206.59	27	3	802.656	4	28.9	6792	4	140	166
P02662|CASA1_BOVIN	E.GIHAQQKEPM(+15.99)IGVNQE.L	21.1	1793.87	16	7.1	598.969	3	14.18	3343	1	141	156	Oxidation (M)	M10:Oxidation (M):1000.00
P02662|CASA1_BOVIN	E.GIHAQQKEPMIGVNQE.L	54.39	1777.88	16	27.2	889.971	2	15.12	3575	4	141	156
P02662|CASA1_BOVIN	Q.QKEPMIGVNQE.L	16.67	1271.62	11	27.2	636.834	2	14.9	3517	1	146	156
P02662|CASA1_BOVIN	Q.QKEPMIGVNQELAYFYPELFR.Q	30.57	2571.28	21	5.3	858.106	3	29.54	7087	2	146	166
P02662|CASA1_BOVIN	K.EPMIGVNQE.L	44.78	1015.46	9	0.4	1016.47	1	16.41	3957	3	148	156
P02662|CASA1_BOVIN	K.EPMIGVNQELAYFYPELFR.Q	68.45	2315.13	19	0.9	1158.57	2	32.12	7510	4	148	166
P02662|CASA1_BOVIN	E.PMIGVNQE.L	32.03	886.422	8	-1.9	887.428	1	15.86	3814	2	149	156
P02662|CASA1_BOVIN	M.IGVNQELAYFYPELFR.Q	58.81	1957.99	16	-1.4	980.003	2	30.22	7057	2	151	166
P02662|CASA1_BOVIN	E.LAYFYPE.L	21.86	901.422	7	1.8	902.431	1	21.62	5327	2	157	163
P02662|CASA1_BOVIN	L.AYFYPE.L	17.68	788.338	6	-4.7	789.342	1	18.97	4663	2	158	163
P02662|CASA1_BOVIN	L.AYFYPELFR.Q	33.98	1204.59	9	0.2	603.303	2	24.3	5706	2	158	166
P02662|CASA1_BOVIN	A.YFYPELFR.Q	31.62	1133.55	8	1.7	567.785	2	24.3	5718	2	159	166
P02662|CASA1_BOVIN	Y.FYPELFR.Q	30.49	970.491	7	-3.4	486.251	2	21.97	5179	2	160	166
P02662|CASA1_BOVIN	F.YPELFR.Q	23.48	823.423	6	-2.4	824.428	1	26.87	6327	4	161	166
P02662|CASA1_BOVIN	Y.PELFR.Q	23.8	660.36	5	-2	661.365	1	26.78	6296	4	162	166
P02662|CASA1_BOVIN	R.QFYQLD.A	30.96	812.37	6	-1	813.377	1	18.6	4546	3	167	172
P02662|CASA1_BOVIN	R.QFYQLDAYPSGAWYYVPLGTQYTDAPSFSDIPNPIGSENSEK.T	34.33	4715.17	42	-5.3	1572.72	3	31.86	7452	2	167	208
P02662|CASA1_BOVIN	R.QFYQLDAYPSGAWYYVPLGTQYTDAPSFSDIPNPIGSENSEKTTMPLW	27.18	5444.52	48	-0.4	1362.14	4	35.03	8181	3	167	214
P02662|CASA1_BOVIN	D.AYPSGAWYYVPLGTQYTDAPSFSDIPNPIGSE.N	39.02	3462.59	32	-0.5	1732.3	2	31.92	7744	2	173	204
P02662|CASA1_BOVIN	D.AYPSGAWYYVPLGTQYTDAPSFSDIPNPIGSENSEK.T	28.35	3920.81	36	-4.2	1307.94	3	29.88	7259	2	173	208
P02662|CASA1_BOVIN	V.PLGTQYTDAPSFSDIPNPIGSENSE.K	29.81	2635.19	25	-3.8	1318.6	2	31.25	7601	2	183	207
P02662|CASA1_BOVIN	E.KTTM(+15.99)PLW	18.17	891.452	7	2.3	446.735	2	17.14	4156	1	208	214	Oxidation (M)	M4:Oxidation (M):1000.00
P02662|CASA1_BOVIN	E.KTTMPLW	39.02	875.457	7	-2.3	876.463	1	19.99	4927	3	208	214
P02662|CASA1_BOVIN	K.TTM(+15.99)PLW	39.64	763.357	6	-0.8	764.364	1	19.74	4711	2	209	214	Oxidation (M)	M3:Oxidation (M):1000.00
P02662|CASA1_BOVIN	K.TTMPLW	29.67	747.362	6	-1.3	748.369	1	23.58	5549	2	209	214
P02663|CASA2_BOVIN	A.KNTMEHVS(+79.97)S(+79.97)S(+79.97)EESIIS(+79.97)QETYK.Q	19.89	2745.99	21	-5.5	916.333	3	18.87	4386	1	16	36	Phosphorylation (STY)	S8:Phosphorylation (STY):7.26;S9:Phosphorylation (STY):6.04;S10:Phosphorylation (STY):5.07;S16:Phosphorylation (STY):6.63
P02663|CASA2_BOVIN	A.KNTMEHVSSSEESIISQETYK.Q	50.85	2426.13	21	-0.3	809.716	3	16.94	3949	4	16	36
P02663|CASA2_BOVIN	A.KNT(+79.97)MEHVSS(+79.97)S(+79.97)EESIIS(+79.97)QETYK.Q	23.61	2745.99	21	0.5	916.339	3	18.34	4247	1	16	36	Phosphorylation (STY)	T3:Phosphorylation (STY):10.19;S9:Phosphorylation (STY):0.00;S10:Phosphorylation (STY):0.00;S16:Phosphorylation (STY):13.38
P02663|CASA2_BOVIN	A.KNTMEHVS(+79.97)S(+79.97)S(+79.97)EESIIS(+79.97)QETYKQEK.N	22.56	3131.19	24	1	783.805	4	18.23	4221	1	16	39	Phosphorylation (STY)	S8:Phosphorylation (STY):0.00;S9:Phosphorylation (STY):0.00;S10:Phosphorylation (STY):0.00;S16:Phosphorylation (STY):0.00
P02663|CASA2_BOVIN	A.KNTMEHVSSSEESIISQETYKQEK.N	56.43	2811.32	24	2.7	563.273	5	16.34	3775	6	16	39
P02663|CASA2_BOVIN	A.KNTMEHVS(+79.97)SSEESIIS(+79.97)QETYKQEK.N	32.16	2971.26	24	2	743.823	4	17.22	4028	1	16	39	Phosphorylation (STY)	S8:Phosphorylation (STY):0.00;S16:Phosphorylation (STY):0.00
P02663|CASA2_BOVIN	A.KNTMEHVSSSEESIIS(+79.97)QETYKQEK.N	29.23	2891.29	24	0.7	723.83	4	16.88	3936	1	16	39	Phosphorylation (STY)	S16:Phosphorylation (STY):9.42
P02663|CASA2_BOVIN	A.KNTM(+15.99)EHVSSSEESIISQETYKQEK.N	21.62	2827.32	24	4	707.84	4	15.31	3504	3	16	39	Oxidation (M)	M4:Oxidation (M):1000.00
P02663|CASA2_BOVIN	A.KNTMEHVSS(+79.97)S(+79.97)EESIIS(+79.97)QETYKQEK.N	28.56	3051.22	24	2.2	1018.08	3	17.72	4092	2	16	39	Phosphorylation (STY)	S9:Phosphorylation (STY):0.00;S10:Phosphorylation (STY):0.00;S16:Phosphorylation (STY):9.42
P02663|CASA2_BOVIN	A.KNTMEHVS(+79.97)S(+79.97)SEESIIS(+79.97)QETYKQEK.N	16.57	3051.22	24	2.2	1018.08	3	17.72	4094	1	16	39	Phosphorylation (STY)	S8:Phosphorylation (STY):6.59;S9:Phosphorylation (STY):0.00;S16:Phosphorylation (STY):5.08
P02663|CASA2_BOVIN	A.KNTMEHVS(+79.97)SSEESIISQETYKQEK.N	30.96	2891.29	24	-0.2	723.83	4	16.65	3877	1	16	39	Phosphorylation (STY)	S8:Phosphorylation (STY):0.00
P02663|CASA2_BOVIN	A.KNTMEHVSS(+79.97)SEESIISQETYKQEK.N	17.56	2891.29	24	-0.2	723.83	4	16.65	3878	1	16	39	Phosphorylation (STY)	S9:Phosphorylation (STY):0.00
P02663|CASA2_BOVIN	A.KNTMEHVS(+79.97)S(+79.97)S(+79.97)EESIISQETYKQEK.N	27.83	3051.22	24	0.4	1018.08	3	17.68	4079	1	16	39	Phosphorylation (STY)	S8:Phosphorylation (STY):0.00;S9:Phosphorylation (STY):0.00;S10:Phosphorylation (STY):0.00
P02663|CASA2_BOVIN	A.KNTMEHVS(+79.97)SS(+79.97)EES(+79.97)IISQETYKQEK.N	17.24	3051.22	24	-0.6	763.812	4	17.18	3957	1	16	39	Phosphorylation (STY)	S8:Phosphorylation (STY):0.00;S10:Phosphorylation (STY):0.00;S13:Phosphorylation (STY):0.00
P02663|CASA2_BOVIN	A.KNT(+79.97)MEHVS(+79.97)S(+79.97)S(+79.97)EESIIS(+79.97)QETYKQEK.N	17.12	3211.15	24	1.6	1071.39	3	17.9	4136	1	16	39	Phosphorylation (STY)	T3:Phosphorylation (STY):6.77;S8:Phosphorylation (STY):7.38;S9:Phosphorylation (STY):8.26;S10:Phosphorylation (STY):9.42;S16:Phosphorylation (STY):0.00
P02663|CASA2_BOVIN	A.KNT(+79.97)MEHVSS(+79.97)S(+79.97)EES(+79.97)IISQETYKQEK.N	24.29	3131.19	24	-2.4	1566.6	2	18.02	4165	1	16	39	Phosphorylation (STY)	T3:Phosphorylation (STY):0.00;S9:Phosphorylation (STY):0.00;S10:Phosphorylation (STY):0.00;S13:Phosphorylation (STY):0.00
P02663|CASA2_BOVIN	A.KNTMEHVS(+79.97)S(+79.97)SEES(+79.97)IISQET(+79.97)YKQEK.N	16.35	3131.19	24	0.4	783.805	4	17.96	4150	1	16	39	Phosphorylation (STY)	S8:Phosphorylation (STY):0.00;S9:Phosphorylation (STY):0.00;S13:Phosphorylation (STY):0.00;T19:Phosphorylation (STY):6.63
P02663|CASA2_BOVIN	A.KNT(+79.97)MEHVSS(+79.97)S(+79.97)EES(+79.97)IIS(+79.97)QETYKQEK.N	15.41	3211.15	24	-4	1071.39	3	18.2	4212	1	16	39	Phosphorylation (STY)	T3:Phosphorylation (STY):0.00;S9:Phosphorylation (STY):0.00;S10:Phosphorylation (STY):0.00;S13:Phosphorylation (STY):0.00;S16:Phosphorylation (STY):0.00
P02663|CASA2_BOVIN	K.NTMEHVSSSEESIISQETYK.Q	47.11	2298.03	20	2.7	767.02	3	18.05	4246	2	17	36
P02663|CASA2_BOVIN	K.NTMEHVS(+79.97)S(+79.97)S(+79.97)EESIIS(+79.97)QETYKQEK.N	33.03	3003.09	23	0	1002.04	3	18.72	4350	1	17	39	Phosphorylation (STY)	S7:Phosphorylation (STY):3.36;S8:Phosphorylation (STY):4.08;S9:Phosphorylation (STY):5.08;S15:Phosphorylation (STY):12.16
P02663|CASA2_BOVIN	K.NTMEHVS(+79.97)S(+79.97)S(+79.97)EESIISQET(+79.97)YKQEK.N	32.04	3003.09	23	0	1002.04	3	18.73	4351	1	17	39	Phosphorylation (STY)	S7:Phosphorylation (STY):0.00;S8:Phosphorylation (STY):0.00;S9:Phosphorylation (STY):0.00;T18:Phosphorylation (STY):0.00
P02663|CASA2_BOVIN	K.NTMEHVSSSEESIISQETYKQEK.N	64.45	2683.23	23	3.6	671.817	4	17.31	4049	4	17	39
P02663|CASA2_BOVIN	K.NTMEHVSS(+79.97)S(+79.97)EES(+79.97)IIS(+79.97)QETYKQEK.N	33.74	3003.09	23	-4	1002.03	3	18.21	4216	1	17	39	Phosphorylation (STY)	S8:Phosphorylation (STY):0.00;S9:Phosphorylation (STY):0.00;S12:Phosphorylation (STY):0.00;S15:Phosphorylation (STY):0.00
P02663|CASA2_BOVIN	K.NTMEHVSS(+79.97)S(+79.97)EESIIS(+79.97)QETYKQEK.N	26.09	2923.13	23	1.1	975.384	3	17.98	4161	1	17	39	Phosphorylation (STY)	S8:Phosphorylation (STY):0.00;S9:Phosphorylation (STY):0.00;S15:Phosphorylation (STY):16.66
P02663|CASA2_BOVIN	K.NTMEHVS(+79.97)SS(+79.97)EESIIS(+79.97)QETYKQEK.N	22.78	2923.13	23	1.1	975.384	3	17.98	4160	2	17	39	Phosphorylation (STY)	S7:Phosphorylation (STY):0.00;S9:Phosphorylation (STY):0.00;S15:Phosphorylation (STY):0.00
P02663|CASA2_BOVIN	K.NTMEHVS(+79.97)S(+79.97)SEESIIS(+79.97)QETYKQEK.N	15.95	2923.13	23	2.4	975.385	3	18.58	4319	1	17	39	Phosphorylation (STY)	S7:Phosphorylation (STY):0.00;S8:Phosphorylation (STY):0.00;S15:Phosphorylation (STY):6.67
P02663|CASA2_BOVIN	K.NTMEHVS(+79.97)S(+79.97)SEES(+79.97)IISQETYKQEK.N	20.51	2923.13	23	-1.9	975.381	3	17.96	4152	1	17	39	Phosphorylation (STY)	S7:Phosphorylation (STY):0.00;S8:Phosphorylation (STY):0.00;S12:Phosphorylation (STY):0.00
P02663|CASA2_BOVIN	K.NT(+79.97)MEHVSS(+79.97)S(+79.97)EESIIS(+79.97)QETYKQEK.N	25.41	3003.09	23	0.7	1002.04	3	18.47	4281	1	17	39	Phosphorylation (STY)	T2:Phosphorylation (STY):0.00;S8:Phosphorylation (STY):0.00;S9:Phosphorylation (STY):0.00;S15:Phosphorylation (STY):1.63
P02663|CASA2_BOVIN	I.ISQETYKQEK.N	27.08	1252.63	10	0.1	627.322	2	16.35	3778	2	30	39
P02663|CASA2_BOVIN	E.TYKQEK.N	27.16	795.413	6	0.7	398.714	2	1.4	229	2	34	39
P02663|CASA2_BOVIN	K.NMAINPSKE.N	39.23	1002.48	9	23.5	1003.51	1	12.33	2888	4	40	48
P02663|CASA2_BOVIN	K.NMAINPS(+79.97)KE.N	28.47	1082.45	9	27.2	542.245	2	13.38	3137	2	40	48	Phosphorylation (STY)	S7:Phosphorylation (STY):1000.00
P02663|CASA2_BOVIN	R.NANEEE.Y	20.76	704.261	6	-2.5	705.267	1	2.44	468	2	61	66
P02663|CASA2_BOVIN	R.NANEEEYSIGSSSEESAEVATEEVK.I	50.3	2687.16	25	-3.8	896.723	3	18.95	4493	2	61	85
P02663|CASA2_BOVIN	R.NANEEEYSIGSSSEESAEVATEEVKITVDDK.H	54.74	3358.51	31	-3.2	1120.51	3	22.39	5384	2	61	91
P02663|CASA2_BOVIN	R.NANEEEYSIGSSSEES(+79.97)AEVATEEVKITVDDK.H	34.68	3438.47	31	-4.1	1147.16	3	21.76	5115	3	61	91	Phosphorylation (STY)	S16:Phosphorylation (STY):3.36
P02663|CASA2_BOVIN	R.NANEEEYSIGSS(+79.97)SEESAEVATEEVKITVDDK.H	34.35	3438.47	31	-4.1	1147.16	3	21.75	5114	1	61	91	Phosphorylation (STY)	S12:Phosphorylation (STY):0.00
P02663|CASA2_BOVIN	R.NANEEEYS(+79.97)IGSSSEES(+79.97)AEVATEEVKITVDDK.H	30.94	3518.44	31	4.1	1173.83	3	21.28	5005	2	61	91	Phosphorylation (STY)	S8:Phosphorylation (STY):0.00;S16:Phosphorylation (STY):0.00
P02663|CASA2_BOVIN	R.NANEEEYSIGSSS(+79.97)EES(+79.97)AEVATEEVKITVDDK.H	30.51	3518.44	31	4.1	1173.83	3	21.28	5006	1	61	91	Phosphorylation (STY)	S13:Phosphorylation (STY):0.00;S16:Phosphorylation (STY):5.16
P02663|CASA2_BOVIN	R.NANEEEYS(+79.97)IGSSS(+79.97)EESAEVATEEVKITVDDK.H	29.13	3518.44	31	-0.2	1173.82	3	22.85	5366	1	61	91	Phosphorylation (STY)	S8:Phosphorylation (STY):0.00;S13:Phosphorylation (STY):0.00
P02663|CASA2_BOVIN	R.NANEEEYSIGS(+79.97)SS(+79.97)EESAEVATEEVKITVDDK.H	26.25	3518.44	31	-0.2	1173.82	3	22.85	5367	1	61	91	Phosphorylation (STY)	S11:Phosphorylation (STY):0.00;S13:Phosphorylation (STY):0.00
P02663|CASA2_BOVIN	R.NANEEEYSIGSS(+79.97)S(+79.97)EESAEVATEEVKITVDDK.H	19.44	3518.44	31	-2.3	1173.82	3	22.16	5210	1	61	91	Phosphorylation (STY)	S12:Phosphorylation (STY):0.00;S13:Phosphorylation (STY):0.00
P02663|CASA2_BOVIN	R.NANEEEYSIGS(+79.97)S(+79.97)SEESAEVATEEVKITVDDK.H	31.8	3518.44	31	-6.7	1173.81	3	22.83	5368	2	61	91	Phosphorylation (STY)	S11:Phosphorylation (STY):0.00;S12:Phosphorylation (STY):0.00
P02663|CASA2_BOVIN	R.NANEEEYSIGSSSEESAEVATEEVKITVDDKHYQK.A	21.25	3914.78	35	-0.9	783.963	5	21.11	5072	2	61	95
P02663|CASA2_BOVIN	E.VKITVDDK.H	41.36	916.523	8	25.4	917.553	1	11.04	2567	5	84	91
P02663|CASA2_BOVIN	E.VKITVDDKHYQK.A	46.36	1472.8	12	29.2	491.954	3	11.23	2617	2	84	95
P02663|CASA2_BOVIN	V.KITVDDK.H	31.33	817.455	7	25.5	409.745	2	11.02	2559	2	85	91
P02663|CASA2_BOVIN	K.ITVDDK.H	36.31	689.36	6	2.5	345.688	2	9.22	2050	2	86	91
P02663|CASA2_BOVIN	K.ALNEINQF.Y	15.17	947.471	8	-2.2	474.742	2	19.4	4523	1	96	103
P02663|CASA2_BOVIN	K.ALNEINQFYQ.K	30.3	1238.59	10	-2.4	620.302	2	20.9	4902	2	96	105
P02663|CASA2_BOVIN	K.ALNEINQFYQK.F	59.41	1366.69	11	0.9	1367.7	1	18.97	4414	4	96	106
P02663|CASA2_BOVIN	K.ALNEINQFYQKFPQYLQYLYQGPIVLNPWDQVK.R	43.19	4057.08	33	-1.5	1015.28	4	34.54	8080	2	96	128
P02663|CASA2_BOVIN	K.ALNEINQFYQKFPQYLQYLYQGPIVLNPWDQVKR.N	27.61	4213.18	34	7.6	843.649	5	33.55	7834	2	96	129
P02663|CASA2_BOVIN	E.INQFYQK.F	38.18	939.481	7	25.5	940.513	1	13	3049	2	100	106
P02663|CASA2_BOVIN	E.INQFYQKFPQYLQYLYQGPIVLNPWDQVKR.N	46.56	3785.97	30	2.4	947.503	4	31.4	7618	1	100	129
P02663|CASA2_BOVIN	F.YQKFPQYLQYLYQGPIVLNPWDQVKR.N	36.02	3283.72	26	1.7	821.938	4	29.58	6952	2	104	129
P02663|CASA2_BOVIN	K.FPQYLQYLYQGPIVLNPWDQVK.R	56.14	2708.4	22	-4.1	1355.2	2	32.78	7660	4	107	128
P02663|CASA2_BOVIN	K.FPQYLQYLYQGPIVLNPWDQVKR.N	64.75	2864.5	23	2.4	1433.26	2	31.15	7297	8	107	129
P02663|CASA2_BOVIN	P.QYLQYLYQGPIVLNPWDQVKR.N	47.94	2620.38	21	-1.6	874.466	3	28.25	6889	2	109	129
P02663|CASA2_BOVIN	Q.YLQYLYQGPIVLNPWDQVKR.N	57.25	2492.32	20	0	831.781	3	27.84	6798	2	110	129
P02663|CASA2_BOVIN	Q.YLYQGPIVLNPWDQVKR.N	33.48	2088.12	17	1.3	697.047	3	25.09	6152	2	113	129
P02663|CASA2_BOVIN	Y.LYQGPIVLNPWDQVK.R	26.14	1768.95	15	0.1	885.483	2	25.64	6277	2	114	128
P02663|CASA2_BOVIN	Y.LYQGPIVLNPWDQVKR.N	48.76	1925.05	16	5.3	642.695	3	23.35	5749	2	114	129
P02663|CASA2_BOVIN	L.YQGPIVLNPWDQVKR.N	36.68	1811.97	15	-0.6	604.996	3	21.66	5094	2	115	129
P02663|CASA2_BOVIN	R.NAVPITPTLNR.E	37.04	1194.67	11	0.8	598.344	2	17.35	4004	1	130	140
P02663|CASA2_BOVIN	R.NAVPITPTLNRE.Q	24.54	1323.71	12	3.1	662.867	2	17.23	4183	2	130	141
P02663|CASA2_BOVIN	R.NAVPITPTLNREQLS(+79.97)T(+79.97)SEE.N	25.86	2257.99	19	-5.6	1129.99	2	19.68	4839	1	130	148	Phosphorylation (STY)	S15:Phosphorylation (STY):0.00;T16:Phosphorylation (STY):0.00
P02663|CASA2_BOVIN	R.NAVPITPTLNREQLS(+79.97)TS(+79.97)EE.N	21.01	2257.99	19	-5.6	1129.99	2	19.68	4841	1	130	148	Phosphorylation (STY)	S15:Phosphorylation (STY):8.14;S17:Phosphorylation (STY):0.00
P02663|CASA2_BOVIN	R.NAVPITPT(+79.97)LNREQLSTS(+79.97)EENSK.K	32.04	2587.16	22	-6.3	863.387	3	18.65	4331	1	130	151	Phosphorylation (STY)	T8:Phosphorylation (STY):0.00;S17:Phosphorylation (STY):0.00
P02663|CASA2_BOVIN	R.NAVPITPT(+79.97)LNREQLST(+79.97)SEENSK.K	21.58	2587.16	22	-6.3	863.387	3	18.65	4332	1	130	151	Phosphorylation (STY)	T8:Phosphorylation (STY):0.00;T16:Phosphorylation (STY):0.00
P02663|CASA2_BOVIN	R.NAVPITPTLNREQLSTSEENSK.K	34.64	2427.22	22	-0.2	810.082	3	17.63	4136	2	130	151
P02663|CASA2_BOVIN	R.NAVPITPTLNREQLS(+79.97)TS(+79.97)EENSK.K	32.39	2587.16	22	1.3	863.394	3	18.11	4191	1	130	151	Phosphorylation (STY)	S15:Phosphorylation (STY):0.00;S17:Phosphorylation (STY):0.00
P02663|CASA2_BOVIN	R.NAVPITPT(+79.97)LNREQLSTSEENSK.K	22.88	2507.19	22	-3.5	836.735	3	17.84	4124	1	130	151	Phosphorylation (STY)	T8:Phosphorylation (STY):0.00
P02663|CASA2_BOVIN	R.NAVPITPTLNREQLSTS(+79.97)EENSK.K	17.81	2507.19	22	-3.5	836.735	3	17.84	4125	1	130	151	Phosphorylation (STY)	S17:Phosphorylation (STY):0.00
P02663|CASA2_BOVIN	R.NAVPITPTLNREQLST(+79.97)S(+79.97)EENSK.K	26.63	2587.16	22	0.3	863.393	3	18.48	4516	1	130	151	Phosphorylation (STY)	T16:Phosphorylation (STY):0.00;S17:Phosphorylation (STY):0.00
P02663|CASA2_BOVIN	R.NAVPIT(+79.97)PTLNREQLSTS(+79.97)EENSK.K	24.02	2587.16	22	0.3	863.393	3	18.47	4514	1	130	151	Phosphorylation (STY)	T6:Phosphorylation (STY):0.00;S17:Phosphorylation (STY):6.59
P02663|CASA2_BOVIN	R.NAVPITPTLNREQLS(+79.97)TSEENSK.K	30.08	2507.19	22	-2.5	836.735	3	17.8	4110	1	130	151	Phosphorylation (STY)	S15:Phosphorylation (STY):0.00
P02663|CASA2_BOVIN	R.NAVPIT(+79.97)PT(+79.97)LNREQLSTSEENSK.K	22.75	2587.16	22	-5.6	863.388	3	18.38	4259	1	130	151	Phosphorylation (STY)	T6:Phosphorylation (STY):0.00;T8:Phosphorylation (STY):0.00
P02663|CASA2_BOVIN	R.NAVPITPT(+79.97)LNREQLST(+79.97)SEENSKK.T	22.42	2715.25	23	4	679.823	4	17.86	4134	1	130	152	Phosphorylation (STY)	T8:Phosphorylation (STY):0.00;T16:Phosphorylation (STY):0.00
P02663|CASA2_BOVIN	R.NAVPITPT(+79.97)LNREQLS(+79.97)TSEENSKK.T	19.11	2715.25	23	4	679.823	4	17.86	4132	2	130	152	Phosphorylation (STY)	T8:Phosphorylation (STY):0.00;S15:Phosphorylation (STY):0.00
P02663|CASA2_BOVIN	R.NAVPITPTLNREQLSTSEENSKK.T	53.82	2555.32	23	6.8	639.841	4	16.8	3915	4	130	152
P02663|CASA2_BOVIN	R.NAVPITPTLNREQLST(+79.97)SEENSKK.T	26.47	2635.29	23	-1.8	879.434	3	16.91	3891	1	130	152	Phosphorylation (STY)	T16:Phosphorylation (STY):0.00
P02663|CASA2_BOVIN	R.NAVPITPTLNREQLS(+79.97)TSEENSKK.T	24.91	2635.29	23	-1.8	879.434	3	16.91	3892	1	130	152	Phosphorylation (STY)	S15:Phosphorylation (STY):0.00
P02663|CASA2_BOVIN	R.NAVPITPTLNREQLS(+79.97)TS(+79.97)EENSKK.T	24	2715.25	23	1.6	906.093	3	17.24	3975	1	130	152	Phosphorylation (STY)	S15:Phosphorylation (STY):0.00;S17:Phosphorylation (STY):0.00
P02663|CASA2_BOVIN	R.NAVPIT(+79.97)PTLNREQLSTS(+79.97)EENSKK.T	20.6	2715.25	23	1.6	906.093	3	17.23	3974	1	130	152	Phosphorylation (STY)	T6:Phosphorylation (STY):7.32;S17:Phosphorylation (STY):0.00
P02663|CASA2_BOVIN	R.NAVPITPT(+79.97)LNREQLSTSEENSKK.T	16.73	2635.29	23	1.1	659.829	4	16.92	3894	1	130	152	Phosphorylation (STY)	T8:Phosphorylation (STY):11.10
P02663|CASA2_BOVIN	R.NAVPIT(+79.97)PT(+79.97)LNREQLSTSEENSKK.T	19.77	2715.25	23	1.2	906.092	3	17.67	4321	1	130	152	Phosphorylation (STY)	T6:Phosphorylation (STY):0.00;T8:Phosphorylation (STY):8.82
P02663|CASA2_BOVIN	R.NAVPITPTLNREQLST(+79.97)S(+79.97)EENSKK.T	23.73	2715.25	23	4.9	679.823	4	17.2	3963	1	130	152	Phosphorylation (STY)	T16:Phosphorylation (STY):0.00;S17:Phosphorylation (STY):0.00
P02663|CASA2_BOVIN	R.NAVPITPTLNREQLSTSEENS(+79.97)KK.T	21.7	2635.29	23	3.2	659.831	4	16.88	3880	1	130	152	Phosphorylation (STY)	S21:Phosphorylation (STY):0.00
P02663|CASA2_BOVIN	R.NAVPITPTLNREQLS(+79.97)T(+79.97)SEENSKK.T	19.58	2715.25	23	3.3	906.094	3	17.19	3960	1	130	152	Phosphorylation (STY)	S15:Phosphorylation (STY):0.00;T16:Phosphorylation (STY):0.00
P02663|CASA2_BOVIN	R.NAVPITPTLNREQLS(+79.97)TSEENS(+79.97)KK.T	19.57	2715.25	23	4.9	679.823	4	17.2	3962	1	130	152	Phosphorylation (STY)	S15:Phosphorylation (STY):0.00;S21:Phosphorylation (STY):0.00
P02663|CASA2_BOVIN	R.NAVPIT(+79.97)PTLNREQLS(+79.97)TSEENSKK.T	15.17	2715.25	23	2.9	679.822	4	17.57	4059	1	130	152	Phosphorylation (STY)	T6:Phosphorylation (STY):0.00;S15:Phosphorylation (STY):0.00
P02663|CASA2_BOVIN	R.NAVPIT(+79.97)PTLNREQLSTSEENS(+79.97)KKTVDMES(+79.97)TEVFTK.K	24.45	4162.85	35	-0.5	1041.72	4	21.23	5000	1	130	164	Phosphorylation (STY)	T6:Phosphorylation (STY):11.10;S21:Phosphorylation (STY):0.00;S29:Phosphorylation (STY):8.69
P02663|CASA2_BOVIN	R.NAVPITPTLNREQLSTS(+79.97)EENS(+79.97)KKT(+79.97)VDMESTEVFTK.K	23.22	4162.85	35	-0.5	1041.72	4	21.23	4999	1	130	164	Phosphorylation (STY)	S17:Phosphorylation (STY):0.00;S21:Phosphorylation (STY):0.00;T24:Phosphorylation (STY):0.00
P02663|CASA2_BOVIN	R.NAVPITPTLNREQLSTSEENS(+79.97)KKT(+79.97)VDM(+15.99)ES(+79.97)TEVFTK.K	22.42	4178.84	35	1	1045.72	4	21.28	5013	1	130	164	Phosphorylation (STY); Oxidation (M)	S21:Phosphorylation (STY):0.00;T24:Phosphorylation (STY):0.00;M27:Oxidation (M):1000.00;S29:Phosphorylation (STY):0.00
P02663|CASA2_BOVIN	R.NAVPIT(+79.97)PTLNREQLS(+79.97)TSEENSKKTVDM(+15.99)EST(+79.97)EVFTK.K	21.73	4178.84	35	1	1045.72	4	21.28	5012	1	130	164	Phosphorylation (STY); Oxidation (M)	T6:Phosphorylation (STY):0.00;S15:Phosphorylation (STY):0.00;M27:Oxidation (M):1000.00;T30:Phosphorylation (STY):0.00
P02663|CASA2_BOVIN	R.NAVPIT(+79.97)PTLNREQLSTSEENSKKT(+79.97)VDMES(+79.97)TEVFTK.K	21.12	4162.85	35	-2.1	833.575	5	21.26	5005	1	130	164	Phosphorylation (STY)	T6:Phosphorylation (STY):0.00;T24:Phosphorylation (STY):0.00;S29:Phosphorylation (STY):0.00
P02663|CASA2_BOVIN	R.NAVPITPTLNREQLSTSEENSKKT(+79.97)VDMES(+79.97)T(+79.97)EVFTK.K	21.07	4162.85	35	-0.3	1388.62	3	21.27	5009	1	130	164	Phosphorylation (STY)	T24:Phosphorylation (STY):0.00;S29:Phosphorylation (STY):0.00;T30:Phosphorylation (STY):0.00
P02663|CASA2_BOVIN	R.NAVPIT(+79.97)PT(+79.97)LNREQLS(+79.97)TSEENSKKTVDMES(+79.97)TEVFTK.K	20.57	4242.81	35	-1.1	1061.71	4	21.9	5165	1	130	164	Phosphorylation (STY)	T6:Phosphorylation (STY):0.00;T8:Phosphorylation (STY):0.00;S15:Phosphorylation (STY):0.00;S29:Phosphorylation (STY):0.00
P02663|CASA2_BOVIN	R.NAVPIT(+79.97)PT(+79.97)LNREQLSTSEENS(+79.97)KKT(+79.97)VDMESTEVFTK.K	19.95	4242.81	35	-1.1	1061.71	4	21.9	5164	1	130	164	Phosphorylation (STY)	T6:Phosphorylation (STY):5.16;T8:Phosphorylation (STY):6.08;S21:Phosphorylation (STY):0.00;T24:Phosphorylation (STY):0.00
P02663|CASA2_BOVIN	R.NAVPIT(+79.97)PT(+79.97)LNREQLSTSEENSKKTVDMEST(+79.97)EVFTK.K	19	4162.85	35	-0.3	1388.62	3	21.27	5008	1	130	164	Phosphorylation (STY)	T6:Phosphorylation (STY):0.00;T8:Phosphorylation (STY):0.00;T30:Phosphorylation (STY):0.00
P02663|CASA2_BOVIN	R.NAVPITPTLNREQLSTSEENSKKTVDMESTEVFTK.K	46.1	3922.95	35	1	981.745	4	20.16	4817	6	130	164
P02663|CASA2_BOVIN	R.NAVPITPTLNREQLSTSEENSKKTVDM(+15.99)ESTEVFTK.K	19.21	3938.94	35	2.8	788.798	5	20.2	4829	1	130	164	Oxidation (M)	M27:Oxidation (M):1000.00
P02663|CASA2_BOVIN	R.NAVPIT(+79.97)PT(+79.97)LNREQLSTSEENSKKTVDMES(+79.97)TEVFTK.K	28.28	4162.85	35	2.2	1041.72	4	20.71	4862	1	130	164	Phosphorylation (STY)	T6:Phosphorylation (STY):7.81;T8:Phosphorylation (STY):0.00;S29:Phosphorylation (STY):3.43
P02663|CASA2_BOVIN	R.NAVPITPTLNREQLS(+79.97)TSEENS(+79.97)KKTVDMES(+79.97)TEVFTK.K	26.13	4162.85	35	0.8	833.577	5	20.74	4870	1	130	164	Phosphorylation (STY)	S15:Phosphorylation (STY):0.00;S21:Phosphorylation (STY):0.00;S29:Phosphorylation (STY):8.14
P02663|CASA2_BOVIN	R.NAVPIT(+79.97)PT(+79.97)LNREQLS(+79.97)TSEENSKKTVDMESTEVFTK.K	25.81	4162.85	35	2.2	1041.72	4	20.71	4861	1	130	164	Phosphorylation (STY)	T6:Phosphorylation (STY):0.00;T8:Phosphorylation (STY):0.00;S15:Phosphorylation (STY):0.00
P02663|CASA2_BOVIN	R.NAVPITPT(+79.97)LNREQLSTSEENSKKTVDMES(+79.97)TEVFTK.K	24.57	4082.88	35	-0.3	1021.73	4	20.19	4723	1	130	164	Phosphorylation (STY)	T8:Phosphorylation (STY):0.00;S29:Phosphorylation (STY):0.00
P02663|CASA2_BOVIN	R.NAVPIT(+79.97)PTLNREQLS(+79.97)TSEENSKKTVDMESTEVFTK.K	23.19	4082.88	35	-0.3	1021.73	4	20.19	4724	1	130	164	Phosphorylation (STY)	T6:Phosphorylation (STY):0.00;S15:Phosphorylation (STY):0.00
P02663|CASA2_BOVIN	R.NAVPIT(+79.97)PT(+79.97)LNREQLSTSEENSKKT(+79.97)VDMESTEVFTK.K	21	4162.85	35	7.1	1388.63	3	20.75	4871	1	130	164	Phosphorylation (STY)	T6:Phosphorylation (STY):7.81;T8:Phosphorylation (STY):8.82;T24:Phosphorylation (STY):0.00
P02663|CASA2_BOVIN	R.NAVPIT(+79.97)PTLNREQLS(+79.97)TSEENSKKTVDMES(+79.97)TEVFTK.K	28.77	4162.85	35	2.7	1041.72	4	20.67	4857	2	130	164	Phosphorylation (STY)	T6:Phosphorylation (STY):0.00;S15:Phosphorylation (STY):0.00;S29:Phosphorylation (STY):0.00
P02663|CASA2_BOVIN	R.NAVPITPTLNREQLS(+79.97)TS(+79.97)EENSKKTVDMES(+79.97)TEVFTK.K	24.36	4162.85	35	0.1	1388.62	3	20.72	4868	1	130	164	Phosphorylation (STY)	S15:Phosphorylation (STY):0.00;S17:Phosphorylation (STY):0.00;S29:Phosphorylation (STY):8.14
P02663|CASA2_BOVIN	R.NAVPIT(+79.97)PTLNREQLSTS(+79.97)EENSKKT(+79.97)VDMESTEVFTK.K	21.4	4162.85	35	2.7	1041.72	4	20.67	4858	1	130	164	Phosphorylation (STY)	T6:Phosphorylation (STY):0.00;S17:Phosphorylation (STY):0.00;T24:Phosphorylation (STY):0.00
P02663|CASA2_BOVIN	R.NAVPITPT(+79.97)LNREQLST(+79.97)SEENSKKT(+79.97)VDM(+15.99)ESTEVFTK.K	17.88	4178.84	35	-6.3	1045.71	4	20.74	4874	1	130	164	Phosphorylation (STY); Oxidation (M)	T8:Phosphorylation (STY):0.00;T16:Phosphorylation (STY):0.00;T24:Phosphorylation (STY):0.00;M27:Oxidation (M):1000.00
P02663|CASA2_BOVIN	R.NAVPIT(+79.97)PT(+79.97)LNREQLS(+79.97)TSEENSKKTVDM(+15.99)ESTEVFTK.K	15.68	4178.84	35	-6.3	1045.71	4	20.73	4872	1	130	164	Phosphorylation (STY); Oxidation (M)	T6:Phosphorylation (STY):4.78;T8:Phosphorylation (STY):5.59;S15:Phosphorylation (STY):0.00;M27:Oxidation (M):1000.00
P02663|CASA2_BOVIN	R.NAVPIT(+79.97)PTLNREQLST(+79.97)SEENSKKTVDMES(+79.97)TEVFTK.K	28.95	4162.85	35	-2.1	1041.72	4	21.04	4952	1	130	164	Phosphorylation (STY)	T6:Phosphorylation (STY):0.00;T16:Phosphorylation (STY):0.00;S29:Phosphorylation (STY):2.87
P02663|CASA2_BOVIN	R.NAVPITPTLNREQLSTSEENS(+79.97)KKTVDMES(+79.97)TEVFTK.K	23.85	4082.88	35	-0.8	1021.73	4	20.49	4807	1	130	164	Phosphorylation (STY)	S21:Phosphorylation (STY):0.00;S29:Phosphorylation (STY):0.00
P02663|CASA2_BOVIN	R.NAVPITPT(+79.97)LNREQLS(+79.97)TSEENSKKTVDMES(+79.97)TEVFTK.K	23.38	4162.85	35	5	833.581	5	21.07	4961	1	130	164	Phosphorylation (STY)	T8:Phosphorylation (STY):0.00;S15:Phosphorylation (STY):0.00;S29:Phosphorylation (STY):0.00
P02663|CASA2_BOVIN	R.NAVPIT(+79.97)PT(+79.97)LNREQLSTSEENSKKTVDMESTEVFTK.K	19.04	4082.88	35	-0.8	1021.73	4	20.49	4806	1	130	164	Phosphorylation (STY)	T6:Phosphorylation (STY):0.71;T8:Phosphorylation (STY):1.11
P02663|CASA2_BOVIN	R.NAVPITPTLNREQLSTSEENS(+79.97)KKT(+79.97)VDMES(+79.97)TEVFTK.K	18.44	4162.85	35	5	833.581	5	21.07	4960	1	130	164	Phosphorylation (STY)	S21:Phosphorylation (STY):0.00;T24:Phosphorylation (STY):0.00;S29:Phosphorylation (STY):0.00
P02663|CASA2_BOVIN	R.NAVPITPTLNREQLST(+79.97)S(+79.97)EENS(+79.97)KKTVDMES(+79.97)TEVFTK.K	15.63	4242.81	35	1.4	1061.71	4	21.69	5117	1	130	164	Phosphorylation (STY)	T16:Phosphorylation (STY):0.00;S17:Phosphorylation (STY):0.00;S21:Phosphorylation (STY):0.00;S29:Phosphorylation (STY):8.14
P02663|CASA2_BOVIN	R.NAVPIT(+79.97)PTLNREQLSTSEENSKKT(+79.97)VDMES(+79.97)T(+79.97)EVFTK.K	15.29	4242.81	35	1.4	1061.71	4	21.69	5116	1	130	164	Phosphorylation (STY)	T6:Phosphorylation (STY):0.00;T24:Phosphorylation (STY):0.00;S29:Phosphorylation (STY):0.00;T30:Phosphorylation (STY):0.00
P02663|CASA2_BOVIN	V.PITPTLNR.E	25.92	910.524	8	-1.1	456.269	2	17.41	4022	3	133	140
P02663|CASA2_BOVIN	V.PITPTLNRE.Q	22.22	1039.57	9	-1.4	1040.57	1	17.29	4206	1	133	141
P02663|CASA2_BOVIN	V.PITPTLNREQLSTSEENSKK.T	25.61	2271.17	20	6.5	758.069	3	16.57	3860	1	133	152
P02663|CASA2_BOVIN	V.PITPTLNREQLSTSEENSKKTVDMESTEVFTK.K	21.8	3638.8	32	2.5	910.709	4	20.18	4824	2	133	164
P02663|CASA2_BOVIN	R.EQLS(+79.97)TS(+79.97)EE.N	28.16	1081.33	8	0.6	1082.33	1	10.54	2429	2	141	148	Phosphorylation (STY)	S4:Phosphorylation (STY):9.34;S6:Phosphorylation (STY):8.14
P02663|CASA2_BOVIN	R.EQLSTSEENSK.K	52.25	1250.56	11	-1.2	626.288	2	9.73	2180	2	141	151
P02663|CASA2_BOVIN	R.EQLSTSEENSKK.T	52.31	1378.66	12	3.5	460.561	3	9.07	2020	4	141	152
P02663|CASA2_BOVIN	R.EQLST(+79.97)S(+79.97)EENSKK.T	28.97	1538.59	12	-5.9	770.298	2	9.22	2049	1	141	152	Phosphorylation (STY)	T5:Phosphorylation (STY):0.00;S6:Phosphorylation (STY):0.00
P02663|CASA2_BOVIN	R.EQLS(+79.97)TS(+79.97)EENSKK.T	22.93	1538.59	12	-5.9	770.298	2	9.22	2047	1	141	152	Phosphorylation (STY)	S4:Phosphorylation (STY):0.00;S6:Phosphorylation (STY):12.28
P02663|CASA2_BOVIN	R.EQLSTSEENS(+79.97)KKTVDMES(+79.97)TEVFTK.K	32.33	2906.22	24	0.5	969.747	3	18.14	4198	1	141	164	Phosphorylation (STY)	S10:Phosphorylation (STY):10.22;S18:Phosphorylation (STY):14.02
P02663|CASA2_BOVIN	R.EQLS(+79.97)TSEENS(+79.97)KKT(+79.97)VDMESTEVFTK.K	30.6	2986.18	24	-1.1	747.553	4	18.52	4297	1	141	164	Phosphorylation (STY)	S4:Phosphorylation (STY):14.02;S10:Phosphorylation (STY):4.14;T13:Phosphorylation (STY):2.47
P02663|CASA2_BOVIN	R.EQLSTS(+79.97)EENS(+79.97)KKTVDMEST(+79.97)EVFTK.K	25.28	2986.18	24	-1.1	747.553	4	18.53	4300	1	141	164	Phosphorylation (STY)	S6:Phosphorylation (STY):0.00;S10:Phosphorylation (STY):0.00;T19:Phosphorylation (STY):0.00
P02663|CASA2_BOVIN	R.EQLSTS(+79.97)EENS(+79.97)KKTVDMES(+79.97)TEVFTK.K	22.67	2986.18	24	-3.1	996.399	3	18.52	4298	2	141	164	Phosphorylation (STY)	S6:Phosphorylation (STY):11.10;S10:Phosphorylation (STY):0.00;S18:Phosphorylation (STY):0.00
P02663|CASA2_BOVIN	R.EQLSTSEENSKKTVDMESTEVFTK.K	53.52	2746.29	24	2.6	687.58	4	17.33	4055	4	141	164
P02663|CASA2_BOVIN	R.EQLSTSEENS(+79.97)KKT(+79.97)VDMES(+79.97)TEVFTK.K	26.85	2986.18	24	1.9	747.555	4	17.97	4158	1	141	164	Phosphorylation (STY)	S10:Phosphorylation (STY):0.00;T13:Phosphorylation (STY):0.00;S18:Phosphorylation (STY):0.00
P02663|CASA2_BOVIN	R.EQLS(+79.97)TS(+79.97)EENSKKTVDMES(+79.97)TEVFTK.K	25.48	2986.18	24	2.3	996.404	3	17.96	4154	1	141	164	Phosphorylation (STY)	S4:Phosphorylation (STY):0.00;S6:Phosphorylation (STY):0.00;S18:Phosphorylation (STY):8.14
P02663|CASA2_BOVIN	R.EQLS(+79.97)TSEENS(+79.97)KKTVDMES(+79.97)TEVFTK.K	25	2986.18	24	2.3	996.404	3	17.95	4152	1	141	164	Phosphorylation (STY)	S4:Phosphorylation (STY):0.00;S10:Phosphorylation (STY):0.00;S18:Phosphorylation (STY):0.00
P02663|CASA2_BOVIN	R.EQLSTS(+79.97)EENSKKTVDMES(+79.97)TEVFTK.K	24.34	2906.22	24	2.7	727.564	4	17.56	4050	1	141	164	Phosphorylation (STY)	S6:Phosphorylation (STY):0.00;S18:Phosphorylation (STY):0.00
P02663|CASA2_BOVIN	R.EQLSTSEENSKKT(+79.97)VDMES(+79.97)TEVFTK.K	23.43	2906.22	24	-0.4	969.746	3	17.55	4047	1	141	164	Phosphorylation (STY)	T13:Phosphorylation (STY):6.63;S18:Phosphorylation (STY):0.00
P02663|CASA2_BOVIN	R.EQLST(+79.97)SEENS(+79.97)KKTVDMEST(+79.97)EVFTK.K	19.83	2986.18	24	1.9	747.555	4	17.97	4157	1	141	164	Phosphorylation (STY)	T5:Phosphorylation (STY):0.00;S10:Phosphorylation (STY):0.00;T19:Phosphorylation (STY):0.00
P02663|CASA2_BOVIN	R.EQLS(+79.97)TSEENSKKTVDMES(+79.97)TEVFTK.K	19.06	2906.22	24	-0.4	969.746	3	17.54	4046	1	141	164	Phosphorylation (STY)	S4:Phosphorylation (STY):0.00;S18:Phosphorylation (STY):0.00
P02663|CASA2_BOVIN	R.EQLS(+79.97)T(+79.97)SEENSKKTVDMES(+79.97)TEVFTK.K	28.97	2986.18	24	6.4	747.558	4	17.94	4147	1	141	164	Phosphorylation (STY)	S4:Phosphorylation (STY):22.85;T5:Phosphorylation (STY):17.01;S18:Phosphorylation (STY):6.03
P02663|CASA2_BOVIN	R.EQLSTS(+79.97)EENSKKTVDMEST(+79.97)EVFTK.K	23.98	2906.22	24	-1.4	969.745	3	17.51	4035	1	141	164	Phosphorylation (STY)	S6:Phosphorylation (STY):0.00;T19:Phosphorylation (STY):0.00
P02663|CASA2_BOVIN	R.EQLS(+79.97)TSEENSKKT(+79.97)VDMES(+79.97)TEVFTK.K	19.56	2986.18	24	0	996.402	3	17.92	4142	1	141	164	Phosphorylation (STY)	S4:Phosphorylation (STY):0.00;T13:Phosphorylation (STY):0.00;S18:Phosphorylation (STY):0.00
P02663|CASA2_BOVIN	R.EQLSTSEENSKKT(+79.97)VDMEST(+79.97)EVFTK.K	18.48	2906.22	24	-0.7	727.561	4	17.54	4041	1	141	164	Phosphorylation (STY)	T13:Phosphorylation (STY):0.00;T19:Phosphorylation (STY):0.00
P02663|CASA2_BOVIN	R.EQLS(+79.97)T(+79.97)SEENSKKTVDMEST(+79.97)EVFTKK.T	28.48	3114.28	25	0.3	779.577	4	17.69	4092	1	141	165	Phosphorylation (STY)	S4:Phosphorylation (STY):0.00;T5:Phosphorylation (STY):0.00;T19:Phosphorylation (STY):0.00
P02663|CASA2_BOVIN	R.EQLSTS(+79.97)EENS(+79.97)KKTVDMES(+79.97)TEVFTKK.T	22.57	3114.28	25	0.3	779.577	4	17.69	4095	1	141	165	Phosphorylation (STY)	S6:Phosphorylation (STY):0.00;S10:Phosphorylation (STY):0.00;S18:Phosphorylation (STY):0.00
P02663|CASA2_BOVIN	R.EQLSTSEENSKKT(+79.97)VDMES(+79.97)TEVFTKK.T	21.61	3034.31	25	-0.6	759.585	4	17.33	4000	1	141	165	Phosphorylation (STY)	T13:Phosphorylation (STY):0.00;S18:Phosphorylation (STY):0.00
P02663|CASA2_BOVIN	R.EQLS(+79.97)TS(+79.97)EENS(+79.97)KKTVDMESTEVFTKK.T	20.35	3114.28	25	-0.9	1039.1	3	17.7	4096	1	141	165	Phosphorylation (STY)	S4:Phosphorylation (STY):0.00;S6:Phosphorylation (STY):0.00;S10:Phosphorylation (STY):0.00
P02663|CASA2_BOVIN	R.EQLSTSEENSKKTVDMESTEVFTKK.T	64.06	2874.38	25	3.8	719.605	4	16.75	3899	4	141	165
P02663|CASA2_BOVIN	R.EQLS(+79.97)T(+79.97)SEENSKKTVDMES(+79.97)TEVFTKK.T	28.68	3114.28	25	4.2	779.58	4	17.05	3930	3	141	165	Phosphorylation (STY)	S4:Phosphorylation (STY):0.00;T5:Phosphorylation (STY):0.00;S18:Phosphorylation (STY):0.00
P02663|CASA2_BOVIN	R.EQLS(+79.97)TSEENSKKTVDMES(+79.97)TEVFTKK.T	16.45	3034.31	25	5.6	759.59	4	16.67	3838	1	141	165	Phosphorylation (STY)	S4:Phosphorylation (STY):0.00;S18:Phosphorylation (STY):0.00
P02663|CASA2_BOVIN	R.EQLS(+79.97)TSEENS(+79.97)KKT(+79.97)VDMESTEVFTKK.T	25.3	3114.28	25	0	779.577	4	17	3912	1	141	165	Phosphorylation (STY)	S4:Phosphorylation (STY):0.00;S10:Phosphorylation (STY):0.00;T13:Phosphorylation (STY):0.00
P02663|CASA2_BOVIN	R.EQLSTS(+79.97)EENS(+79.97)KKTVDMEST(+79.97)EVFTKK.T	16.22	3114.28	25	-2.9	1039.1	3	17.02	3917	1	141	165	Phosphorylation (STY)	S6:Phosphorylation (STY):0.00;S10:Phosphorylation (STY):0.00;T19:Phosphorylation (STY):0.00
P02663|CASA2_BOVIN	R.EQLST(+79.97)SEENS(+79.97)KKTVDMES(+79.97)TEVFTKK.T	27.43	3114.28	25	1.2	779.578	4	17.37	4011	1	141	165	Phosphorylation (STY)	T5:Phosphorylation (STY):11.06;S10:Phosphorylation (STY):0.00;S18:Phosphorylation (STY):0.00
P02663|CASA2_BOVIN	R.EQLS(+79.97)TSEENS(+79.97)KKTVDMES(+79.97)TEVFTKK.T	15.86	3114.28	25	0.3	1039.1	3	17.39	4016	1	141	165	Phosphorylation (STY)	S4:Phosphorylation (STY):0.00;S10:Phosphorylation (STY):0.00;S18:Phosphorylation (STY):0.00
P02663|CASA2_BOVIN	R.EQLS(+79.97)TS(+79.97)EENSKKTVDMEST(+79.97)EVFTKK.T	15.6	3114.28	25	1.2	779.578	4	17.37	4009	1	141	165	Phosphorylation (STY)	S4:Phosphorylation (STY):0.00;S6:Phosphorylation (STY):0.00;T19:Phosphorylation (STY):0.00
P02663|CASA2_BOVIN	E.NSKKTVDMES(+79.97)TE.V	19.36	1447.59	12	0.1	724.802	2	10.17	2327	1	149	160	Phosphorylation (STY)	S10:Phosphorylation (STY):0.00
P02663|CASA2_BOVIN	K.KTVDMES(+79.97)TE.V	33.17	1118.42	9	27.6	560.233	2	10.99	2548	2	152	160	Phosphorylation (STY)	S7:Phosphorylation (STY):0.00
P02663|CASA2_BOVIN	K.KTVDMES(+79.97)TEVFTK.K	61.34	1593.7	13	1.3	532.241	3	17.34	4001	3	152	164	Phosphorylation (STY)	S7:Phosphorylation (STY):7.21
P02663|CASA2_BOVIN	K.KTVDMEST(+79.97)EVFTK.K	43.68	1593.7	13	1.3	532.241	3	17.33	3999	1	152	164	Phosphorylation (STY)	T8:Phosphorylation (STY):0.00
P02663|CASA2_BOVIN	K.KTVDMESTEVFTK.K	66.43	1513.73	13	-3.7	757.871	2	16.51	3829	4	152	164
P02663|CASA2_BOVIN	K.KTVDMES(+79.97)TEVFTKK.T	47.29	1721.79	14	2.4	574.94	3	16.21	3713	2	152	165	Phosphorylation (STY)	S7:Phosphorylation (STY):0.00
P02663|CASA2_BOVIN	K.KTVDMESTEVFTKK.T	67.08	1641.83	14	0.5	548.284	3	15.35	3516	2	152	165
P02663|CASA2_BOVIN	K.KTVDMEST(+79.97)EVFTKK.T	42.82	1721.79	14	1.9	574.94	3	15.81	3613	1	152	165	Phosphorylation (STY)	T8:Phosphorylation (STY):11.06
P02663|CASA2_BOVIN	K.TVDMES(+79.97)TE.V	38.76	990.325	8	19.8	991.352	1	11.81	2761	2	153	160	Phosphorylation (STY)	S6:Phosphorylation (STY):7.21
P02663|CASA2_BOVIN	K.TVDMES(+79.97)TEVFTK.K	61.81	1465.6	12	-0.4	733.809	2	18.57	4310	2	153	164	Phosphorylation (STY)	S6:Phosphorylation (STY):20.00
P02663|CASA2_BOVIN	K.TVDMESTEVFTK.K	59.1	1385.64	12	0.8	693.827	2	18.39	4265	2	153	164
P02663|CASA2_BOVIN	K.TVDM(+15.99)ES(+79.97)TEVFTK.K	49.83	1481.6	12	-1.6	741.806	2	18.62	4324	2	153	164	Oxidation (M); Phosphorylation (STY)	M4:Oxidation (M):1000.00;S6:Phosphorylation (STY):0.00
P02663|CASA2_BOVIN	K.TVDM(+15.99)ESTEVFTK.K	48.02	1401.63	12	-2.4	701.822	2	18.06	4251	2	153	164	Oxidation (M)	M4:Oxidation (M):1000.00
P02663|CASA2_BOVIN	K.TVDMESTEVFTKK.T	45.09	1513.73	13	-1	757.873	2	16.82	3921	2	153	165
P02663|CASA2_BOVIN	K.TVDM(+15.99)ESTEVFTKK.T	34.44	1529.73	13	6.3	510.92	3	16.81	3917	2	153	165	Oxidation (M)	M4:Oxidation (M):1000.00
P02663|CASA2_BOVIN	V.DMESTEVFTKK.T	46.6	1313.62	11	-1.8	657.815	2	16.78	3909	2	155	165
P02663|CASA2_BOVIN	K.KTKLTEEEKNR.L	20.9	1374.75	11	6.3	344.696	4	8.13	1790	1	165	175
P02663|CASA2_BOVIN	K.TKLTEEE.K	29.22	848.413	7	23.9	849.44	1	9.63	2179	2	166	172
P02663|CASA2_BOVIN	K.TKLTEEEK.N	43.75	976.508	8	-1.6	489.26	2	9.03	2001	2	166	173
P02663|CASA2_BOVIN	K.TKLTEEEKNR.L	52.35	1246.65	10	-0.6	416.558	3	9.08	2015	4	166	175
P02663|CASA2_BOVIN	K.TKLTEEEKNRLNFLK.K	22.9	1862.03	15	-1.5	466.513	4	17.16	3953	1	166	180
P02663|CASA2_BOVIN	K.LTEEE.K	21.2	619.27	5	25.6	620.293	1	9.04	2025	2	168	172
P02663|CASA2_BOVIN	K.LTEEEK.N	25.01	747.365	6	-2.7	374.689	2	7.94	1734	1	168	173
P02663|CASA2_BOVIN	K.LTEEEKNR.L	32.71	1017.51	8	-3.3	509.76	2	8.16	1799	2	168	175
P02663|CASA2_BOVIN	K.LTEEEKNRLNFLK.K	31.4	1632.88	13	3.4	409.229	4	17.31	3992	2	168	180
P02663|CASA2_BOVIN	R.LNFLK.K	29.35	633.385	5	-4.5	634.389	1	17.11	3936	4	176	180
P02663|CASA2_BOVIN	R.LNFLKK.I	27.76	761.48	6	0.3	381.747	2	14.45	3271	2	176	181
P02663|CASA2_BOVIN	K.KISQR.Y	19.7	630.381	5	-2.6	316.197	2	1.17	175	1	181	185
P02663|CASA2_BOVIN	Q.KFALPQYLK.T	29.23	1106.65	9	-1.3	554.331	2	19.4	4769	2	188	196
P02663|CASA2_BOVIN	K.FALPQ.Y	18.96	574.312	5	-0.4	575.318	1	17.48	4031	2	189	193
P02663|CASA2_BOVIN	K.FALPQYL.K	24.78	850.459	7	-4.6	851.462	1	26.01	6117	1	189	195
P02663|CASA2_BOVIN	K.FALPQYLK.T	44.88	978.554	8	-3.9	979.557	1	21.45	5054	4	189	196
P02663|CASA2_BOVIN	F.ALPQYLK.T	25.38	831.485	7	-2.4	416.749	2	16.91	3888	5	190	196
P02663|CASA2_BOVIN	A.LPQYLK.T	28.57	760.448	6	-2.1	761.454	1	21.45	5052	3	191	196
P02663|CASA2_BOVIN	L.PQYLK.T	25.53	647.364	5	-2	648.37	1	21.43	5047	4	192	196
P02663|CASA2_BOVIN	K.AMKPW.I	14.95	631.315	5	2	316.666	2	15.07	3421	1	204	208
P02663|CASA2_BOVIN	K.AMKPWIQP.K	17.49	969.511	8	3.6	485.764	2	18.8	4605	1	204	211
P02663|CASA2_BOVIN	K.AMKPWIQPK.T	36.87	1097.61	9	-0.5	366.876	3	15.98	3643	4	204	212
P02663|CASA2_BOVIN	K.AM(+15.99)KPWIQPK.T	23.17	1113.6	9	14.8	372.213	3	15.52	3560	2	204	212	Oxidation (M)	M2:Oxidation (M):1000.00
P02663|CASA2_BOVIN	A.MKPWIQPK.T	22.23	1026.57	8	1.9	514.293	2	16	3649	2	205	212
P02663|CASA2_BOVIN	M.KPWIQPK.T	27.23	895.528	7	-0.8	448.771	2	16.02	3653	2	206	212
P02663|CASA2_BOVIN	K.PWIQPK.T	21.64	767.433	6	-3.1	768.438	1	16.04	3662	4	207	212
P02663|CASA2_BOVIN	K.TKVIPY.V	15.07	719.422	6	-4.1	360.717	2	14.7	3354	1	213	218
P02663|CASA2_BOVIN	K.TKVIPYV.R	18.3	818.49	7	-0.5	410.252	2	18.24	4223	1	213	219
P02663|CASA2_BOVIN	K.TKVIPYVR.Y	33.79	974.591	8	4.3	325.872	3	15.18	3448	4	213	220
P02663|CASA2_BOVIN	K.VIPYV.R	17.68	589.347	5	-3	590.353	1	19.61	4574	1	215	219
P02663|CASA2_BOVIN	K.VIPYVR.Y	33.47	745.449	6	-0.9	373.731	2	16.11	3682	4	215	220
P02666|CASB_BOVIN	A.RELEELNVPGEIVESLS.S	27.54	1911.98	17	-0.8	956.996	2	26.09	6260	2	16	32
P02666|CASB_BOVIN	A.RELEELNVPGEIVESLSSSEESIT.R	22.69	2645.29	24	-0.4	1323.65	2	28.38	6839	1	16	39
P02666|CASB_BOVIN	A.RELEELNVPGEIVES(+79.97)LS(+79.97)S(+79.97)S(+79.97)EESITR.I	35.09	3121.26	25	-1.5	1041.43	3	26.71	6274	10	16	40	Phosphorylation (STY)	S15:Phosphorylation (STY):13.18;S17:Phosphorylation (STY):9.30;S18:Phosphorylation (STY):11.01;S19:Phosphorylation (STY):13.38
P02666|CASB_BOVIN	A.RELEELNVPGEIVES(+79.97)LSS(+79.97)S(+79.97)EESITR.I	23.25	3041.29	25	-1.5	1014.77	3	25.06	5882	2	16	40	Phosphorylation (STY)	S15:Phosphorylation (STY):9.40;S18:Phosphorylation (STY):0.00;S19:Phosphorylation (STY):0.00
P02666|CASB_BOVIN	A.RELEELNVPGEIVESLSSSEESITR.I	59.3	2801.39	25	0.4	934.805	3	27.37	6591	4	16	40
P02666|CASB_BOVIN	A.RELEELNVPGEIVESLS(+79.97)SSEESITR.I	55.72	2881.36	25	-4.8	961.456	3	25.37	6074	2	16	40	Phosphorylation (STY)	S17:Phosphorylation (STY):8.69
P02666|CASB_BOVIN	A.RELEELNVPGEIVESLSS(+79.97)S(+79.97)EESITR.I	49.45	2961.33	25	-1	988.115	3	25.49	6114	2	16	40	Phosphorylation (STY)	S18:Phosphorylation (STY):8.14;S19:Phosphorylation (STY):5.47
P02666|CASB_BOVIN	A.RELEELNVPGEIVES(+79.97)LSSSEESITR.I	54.13	2881.36	25	-0.1	961.46	3	24.98	5859	2	16	40	Phosphorylation (STY)	S15:Phosphorylation (STY):8.22
P02666|CASB_BOVIN	A.RELEELNVPGEIVESLS(+79.97)S(+79.97)SEESITR.I	51.91	2961.33	25	0.5	988.116	3	25.27	5939	3	16	40	Phosphorylation (STY)	S17:Phosphorylation (STY):0.00;S18:Phosphorylation (STY):0.00
P02666|CASB_BOVIN	A.RELEELNVPGEIVES(+79.97)LSSS(+79.97)EESITR.I	47.61	2961.33	25	4.4	988.12	3	23.93	5619	2	16	40	Phosphorylation (STY)	S15:Phosphorylation (STY):15.73;S19:Phosphorylation (STY):0.00
P02666|CASB_BOVIN	A.RELEELNVPGEIVESLSSS(+79.97)EESITR.I	45.23	2881.36	25	-0.8	961.46	3	25.48	5987	2	16	40	Phosphorylation (STY)	S19:Phosphorylation (STY):0.00
P02666|CASB_BOVIN	A.RELEELNVPGEIVES(+79.97)LS(+79.97)SS(+79.97)EESITR.I	42.12	3041.29	25	-0.1	1014.77	3	23.82	5594	2	16	40	Phosphorylation (STY)	S15:Phosphorylation (STY):6.63;S17:Phosphorylation (STY):0.00;S19:Phosphorylation (STY):0.00
P02666|CASB_BOVIN	A.RELEELNVPGEIVESLSS(+79.97)SEESITR.I	41.07	2881.36	25	0.6	961.461	3	27.06	6356	1	16	40	Phosphorylation (STY)	S18:Phosphorylation (STY):0.00
P02666|CASB_BOVIN	A.RELEELNVPGEIVESLS(+79.97)S(+79.97)S(+79.97)EESITR.I	39.82	3041.29	25	1.5	1014.77	3	24.86	5829	1	16	40	Phosphorylation (STY)	S17:Phosphorylation (STY):9.40;S18:Phosphorylation (STY):7.77;S19:Phosphorylation (STY):0.00
P02666|CASB_BOVIN	A.RELEELNVPGEIVES(+79.97)LSS(+79.97)SEESITR.I	36.84	2961.33	25	4.4	988.12	3	23.93	5618	1	16	40	Phosphorylation (STY)	S15:Phosphorylation (STY):12.81;S18:Phosphorylation (STY):0.00
P02666|CASB_BOVIN	A.RELEELNVPGEIVES(+79.97)LS(+79.97)S(+79.97)SEESITR.I	35.93	3041.29	25	0	1521.65	2	24.7	5791	2	16	40	Phosphorylation (STY)	S15:Phosphorylation (STY):11.12;S17:Phosphorylation (STY):0.00;S18:Phosphorylation (STY):0.00
P02666|CASB_BOVIN	A.RELEELNVPGEIVESLSSSEESITRIN.K	43.1	3028.52	27	3.8	1010.52	3	28.92	6964	2	16	42
P02666|CASB_BOVIN	A.RELEELNVPGEIVES(+79.97)LS(+79.97)S(+79.97)S(+79.97)EESITRINK.K	23.24	3476.48	28	-1.1	870.126	4	25.15	5904	3	16	43	Phosphorylation (STY)	S15:Phosphorylation (STY):8.82;S17:Phosphorylation (STY):10.19;S18:Phosphorylation (STY):2.44;S19:Phosphorylation (STY):3.29
P02666|CASB_BOVIN	A.RELEELNVPGEIVES(+79.97)LS(+79.97)SS(+79.97)EES(+79.97)ITRINK.K	21.44	3476.48	28	-1.1	870.126	4	25.16	5906	1	16	43	Phosphorylation (STY)	S15:Phosphorylation (STY):5.77;S17:Phosphorylation (STY):10.11;S19:Phosphorylation (STY):0.00;S22:Phosphorylation (STY):0.00
P02666|CASB_BOVIN	A.RELEELNVPGEIVES(+79.97)LS(+79.97)S(+79.97)SEES(+79.97)ITRINK.K	17.37	3476.48	28	2.5	1159.84	3	25.56	6000	1	16	43	Phosphorylation (STY)	S15:Phosphorylation (STY):0.00;S17:Phosphorylation (STY):0.00;S18:Phosphorylation (STY):0.00;S22:Phosphorylation (STY):4.05
P02666|CASB_BOVIN	A.RELEELNVPGEIVESLSSSEESITRINK.K	68.92	3156.61	28	5.6	790.165	4	27.66	6664	3	16	43
P02666|CASB_BOVIN	A.RELEELNVPGEIVESLSSS(+79.97)EESITRINK.K	48.47	3236.58	28	-2	1079.87	3	25.46	6104	2	16	43	Phosphorylation (STY)	S19:Phosphorylation (STY):0.00
P02666|CASB_BOVIN	A.RELEELNVPGEIVESLSS(+79.97)SEESITRINK.K	41.74	3236.58	28	-1.5	810.151	4	25.47	6106	7	16	43	Phosphorylation (STY)	S18:Phosphorylation (STY):0.00
P02666|CASB_BOVIN	A.RELEELNVPGEIVESLS(+79.97)S(+79.97)SEESITRINK.K	40.23	3316.55	28	-0.4	1106.52	3	26.09	6259	1	16	43	Phosphorylation (STY)	S17:Phosphorylation (STY):0.00;S18:Phosphorylation (STY):0.00
P02666|CASB_BOVIN	A.RELEELNVPGEIVESLSS(+79.97)S(+79.97)EESITRINK.K	31.52	3316.55	28	-1.6	1106.52	3	25.4	6082	2	16	43	Phosphorylation (STY)	S18:Phosphorylation (STY):0.00;S19:Phosphorylation (STY):0.00
P02666|CASB_BOVIN	A.RELEELNVPGEIVESLS(+79.97)SSEESITRINK.K	27.41	3236.58	28	-6.1	1079.86	3	26	6237	1	16	43	Phosphorylation (STY)	S17:Phosphorylation (STY):0.00
P02666|CASB_BOVIN	A.RELEELNVPGEIVESLS(+79.97)S(+79.97)S(+79.97)EESITRINK.K	26.53	3396.51	28	3.2	1133.18	3	24.86	5949	3	16	43	Phosphorylation (STY)	S17:Phosphorylation (STY):4.75;S18:Phosphorylation (STY):5.55;S19:Phosphorylation (STY):6.63
P02666|CASB_BOVIN	A.RELEELNVPGEIVES(+79.97)LSSSEESITRINK.K	25.53	3236.58	28	-5.7	1079.86	3	27.62	6654	1	16	43	Phosphorylation (STY)	S15:Phosphorylation (STY):0.00
P02666|CASB_BOVIN	A.RELEELNVPGEIVES(+79.97)LS(+79.97)SSEESITRINK.K	24.55	3316.55	28	5.6	830.149	4	25.41	6084	2	16	43	Phosphorylation (STY)	S15:Phosphorylation (STY):9.42;S17:Phosphorylation (STY):0.00
P02666|CASB_BOVIN	A.RELEELNVPGEIVES(+79.97)LSS(+79.97)S(+79.97)EESITRINK.K	21.62	3396.51	28	3.9	850.139	4	24.9	5959	1	16	43	Phosphorylation (STY)	S15:Phosphorylation (STY):0.00;S18:Phosphorylation (STY):0.00;S19:Phosphorylation (STY):0.00
P02666|CASB_BOVIN	A.RELEELNVPGEIVESLSSSEES(+79.97)ITRINK.K	20.11	3236.58	28	-6.1	1079.86	3	26	6236	1	16	43	Phosphorylation (STY)	S22:Phosphorylation (STY):0.00
P02666|CASB_BOVIN	A.RELEELNVPGEIVES(+79.97)LSSSEES(+79.97)ITRINK.K	28.78	3316.55	28	4	830.148	4	24.02	5640	1	16	43	Phosphorylation (STY)	S15:Phosphorylation (STY):0.00;S22:Phosphorylation (STY):0.00
P02666|CASB_BOVIN	A.RELEELNVPGEIVES(+79.97)LS(+79.97)S(+79.97)SEESITRINK.K	28.28	3396.51	28	3	850.138	4	24.95	5851	3	16	43	Phosphorylation (STY)	S15:Phosphorylation (STY):6.65;S17:Phosphorylation (STY):9.40;S18:Phosphorylation (STY):0.00
P02666|CASB_BOVIN	A.RELEELNVPGEIVES(+79.97)LS(+79.97)SS(+79.97)EESITRINK.K	26.33	3396.51	28	-3.7	1133.17	3	23.74	5577	1	16	43	Phosphorylation (STY)	S15:Phosphorylation (STY):0.00;S17:Phosphorylation (STY):0.00;S19:Phosphorylation (STY):0.00
P02666|CASB_BOVIN	A.RELEELNVPGEIVES(+79.97)LSSS(+79.97)EESITRINK.K	26.26	3316.55	28	0.6	1106.52	3	25.85	6069	1	16	43	Phosphorylation (STY)	S15:Phosphorylation (STY):0.00;S19:Phosphorylation (STY):0.00
P02666|CASB_BOVIN	A.RELEELNVPGEIVES(+79.97)LSS(+79.97)SEES(+79.97)ITRINK.K	24.37	3396.51	28	2.1	850.138	4	23.77	5583	1	16	43	Phosphorylation (STY)	S15:Phosphorylation (STY):0.00;S18:Phosphorylation (STY):0.00;S22:Phosphorylation (STY):0.00
P02666|CASB_BOVIN	A.RELEELNVPGEIVES(+79.97)LS(+79.97)SSEES(+79.97)ITRINK.K	23.97	3396.51	28	3	850.138	4	24.95	5849	1	16	43	Phosphorylation (STY)	S15:Phosphorylation (STY):9.42;S17:Phosphorylation (STY):14.02;S22:Phosphorylation (STY):0.00
P02666|CASB_BOVIN	A.RELEELNVPGEIVES(+79.97)LSS(+79.97)SEESITRINK.K	23.07	3316.55	28	4.5	830.148	4	25.87	6072	1	16	43	Phosphorylation (STY)	S15:Phosphorylation (STY):0.00;S18:Phosphorylation (STY):0.00
P02666|CASB_BOVIN	A.RELEELNVPGEIVESLS(+79.97)SS(+79.97)EESITRINK.K	19.76	3316.55	28	3.8	830.147	4	25.23	5925	2	16	43	Phosphorylation (STY)	S17:Phosphorylation (STY):0.00;S19:Phosphorylation (STY):0.00
P02666|CASB_BOVIN	A.RELEELNVPGEIVESLSS(+79.97)SEES(+79.97)ITRINK.K	23.83	3316.55	28	0.7	830.145	4	25.37	6057	1	16	43	Phosphorylation (STY)	S18:Phosphorylation (STY):0.00;S22:Phosphorylation (STY):2.37
P02666|CASB_BOVIN	A.RELEELNVPGEIVESLSSSEES(+79.97)IT(+79.97)RINK.K	24.13	3316.55	28	0.1	830.144	4	23.97	5634	1	16	43	Phosphorylation (STY)	S22:Phosphorylation (STY):7.77;T24:Phosphorylation (STY):5.81
P02666|CASB_BOVIN	A.RELEELNVPGEIVESLSS(+79.97)S(+79.97)EES(+79.97)ITRINK.K	15.9	3396.51	28	1.8	850.137	4	24.87	5841	1	16	43	Phosphorylation (STY)	S18:Phosphorylation (STY):0.00;S19:Phosphorylation (STY):4.75;S22:Phosphorylation (STY):1.95
P02666|CASB_BOVIN	A.RELEELNVPGEIVESLS(+79.97)SSEES(+79.97)IT(+79.97)RINK.K	15.66	3396.51	28	-0.9	850.135	4	24.29	5702	1	16	43	Phosphorylation (STY)	S17:Phosphorylation (STY):0.00;S22:Phosphorylation (STY):8.26;T24:Phosphorylation (STY):13.13
P02666|CASB_BOVIN	A.RELEELNVPGEIVES(+79.97)LS(+79.97)S(+79.97)SEES(+79.97)ITRINKK.I	17.19	3604.58	29	-2.5	902.149	4	23.86	5614	1	16	44	Phosphorylation (STY)	S15:Phosphorylation (STY):0.00;S17:Phosphorylation (STY):0.00;S18:Phosphorylation (STY):0.00;S22:Phosphorylation (STY):12.33
P02666|CASB_BOVIN	A.RELEELNVPGEIVESLSSSEESITRINKK.I	39.11	3284.71	29	-0.4	822.184	4	26.68	6418	4	16	44
P02666|CASB_BOVIN	A.RELEELNVPGEIVES(+79.97)LS(+79.97)S(+79.97)SEESITRINKK.I	16.75	3524.61	29	3.4	882.163	4	23.37	5493	1	16	44	Phosphorylation (STY)	S15:Phosphorylation (STY):4.08;S17:Phosphorylation (STY):6.59;S18:Phosphorylation (STY):9.34
P02666|CASB_BOVIN	A.RELEELNVPGEIVES(+79.97)LSS(+79.97)S(+79.97)EESITRINKK.I	19.93	3524.61	29	3.1	882.162	4	23.32	5484	1	16	44	Phosphorylation (STY)	S15:Phosphorylation (STY):0.00;S18:Phosphorylation (STY):0.00;S19:Phosphorylation (STY):0.00
P02666|CASB_BOVIN	A.RELEELNVPGEIVESLS(+79.97)S(+79.97)S(+79.97)EESITRINKK.I	15.95	3524.61	29	3.1	882.162	4	23.33	5485	1	16	44	Phosphorylation (STY)	S17:Phosphorylation (STY):0.00;S18:Phosphorylation (STY):0.00;S19:Phosphorylation (STY):0.00
P02666|CASB_BOVIN	A.RELEELNVPGEIVES(+79.97)LS(+79.97)S(+79.97)SEESIT(+79.97)RINKK.I	23.73	3604.58	29	0.6	902.152	4	23.71	5584	1	16	44	Phosphorylation (STY)	S15:Phosphorylation (STY):8.26;S17:Phosphorylation (STY):11.10;S18:Phosphorylation (STY):0.00;T24:Phosphorylation (STY):0.00
P02666|CASB_BOVIN	A.RELEELNVPGEIVES(+79.97)LS(+79.97)SS(+79.97)EESIT(+79.97)RINKK.I	17.95	3604.58	29	0.6	902.152	4	23.71	5583	1	16	44	Phosphorylation (STY)	S15:Phosphorylation (STY):8.82;S17:Phosphorylation (STY):0.00;S19:Phosphorylation (STY):0.00;T24:Phosphorylation (STY):0.00
P02666|CASB_BOVIN	R.ELEELNVPGEIVESLSSSEESITR.I	57.02	2645.29	24	-2.7	882.769	3	29.76	7149	2	17	40
P02666|CASB_BOVIN	R.ELEELNVPGEIVESLSSSEESITRINK.K	41.56	3000.51	27	2.4	1001.18	3	29.7	7137	2	17	43
P02666|CASB_BOVIN	R.ELEELNVPGEIVES(+79.97)LS(+79.97)SS(+79.97)EESITRINK.K	27.66	3240.41	27	2.5	1081.15	3	25.79	6055	1	17	43	Phosphorylation (STY)	S14:Phosphorylation (STY):0.00;S16:Phosphorylation (STY):0.00;S18:Phosphorylation (STY):5.77
P02666|CASB_BOVIN	R.ELEELNVPGEIVES(+79.97)LS(+79.97)S(+79.97)SEESITRINK.K	26.19	3240.41	27	2.5	1081.15	3	25.79	6054	1	17	43	Phosphorylation (STY)	S14:Phosphorylation (STY):0.00;S16:Phosphorylation (STY):0.00;S17:Phosphorylation (STY):0.00
P02666|CASB_BOVIN	R.ELEELNVPGEIVES(+79.97)LSS(+79.97)S(+79.97)EESITRINK.K	28.54	3240.41	27	0.5	1081.15	3	25.74	6049	1	17	43	Phosphorylation (STY)	S14:Phosphorylation (STY):0.00;S17:Phosphorylation (STY):0.00;S18:Phosphorylation (STY):0.00
P02666|CASB_BOVIN	E.LNVPGEIVE.S	23.07	968.518	9	-2.2	969.523	1	19.71	4850	2	21	29
P02666|CASB_BOVIN	E.LNVPGEIVES(+79.97)LS(+79.97)S(+79.97)S(+79.97)EESITR.I	36.11	2464.95	20	-1.8	1233.48	2	27.11	6630	2	21	40	Phosphorylation (STY)	S10:Phosphorylation (STY):26.08;S12:Phosphorylation (STY):26.93;S13:Phosphorylation (STY):31.27;S14:Phosphorylation (STY):37.54
P02666|CASB_BOVIN	E.LNVPGEIVES(+79.97)LS(+79.97)S(+79.97)S(+79.97)EESITRINK.K	31.46	2820.17	23	-1.6	1411.09	2	23.63	5826	2	21	43	Phosphorylation (STY)	S10:Phosphorylation (STY):21.15;S12:Phosphorylation (STY):17.91;S13:Phosphorylation (STY):19.86;S14:Phosphorylation (STY):22.45
P02666|CASB_BOVIN	E.LNVPGEIVESLS(+79.97)S(+79.97)S(+79.97)EES(+79.97)ITRINK.K	20.38	2820.17	23	-2.3	941.061	3	23.58	5810	1	21	43	Phosphorylation (STY)	S12:Phosphorylation (STY):0.00;S13:Phosphorylation (STY):0.00;S14:Phosphorylation (STY):0.00;S17:Phosphorylation (STY):0.00
P02666|CASB_BOVIN	V.PGEIVESLSSSEESITR.I	50.16	1818.88	17	-4.4	910.446	2	27.42	6584	2	24	40
P02666|CASB_BOVIN	V.PGEIVESLSSSEESITRINK.K	60.78	2174.11	20	1.6	725.711	3	27.68	6671	4	24	43
P02666|CASB_BOVIN	K.KIEKFQS(+79.97)EE.Q	19.6	1216.54	9	25.9	609.292	2	11.4	2659	1	44	52	Phosphorylation (STY)	S7:Phosphorylation (STY):1000.00
P02666|CASB_BOVIN	K.KIEKFQS(+79.97)EEQQQTE.D	26.99	1830.8	14	26.6	916.433	2	12.7	2974	4	44	57	Phosphorylation (STY)	S7:Phosphorylation (STY):22.09
P02666|CASB_BOVIN	K.KIEKFQS(+79.97)EEQQQTEDE.L	53.09	2074.87	16	28.2	1038.47	2	13.55	3180	3	44	59	Phosphorylation (STY)	S7:Phosphorylation (STY):97.87
P02666|CASB_BOVIN	K.KIEKFQS(+79.97)EEQQQTEDELQDK.I	53.3	2559.14	20	-0.4	854.053	3	16.44	3768	4	44	63	Phosphorylation (STY)	S7:Phosphorylation (STY):49.74
P02666|CASB_BOVIN	K.KIEKFQSEEQQQTEDELQDK.I	58.57	2479.17	20	3	620.802	4	15.23	3482	4	44	63
P02666|CASB_BOVIN	K.KIEKFQS(+79.97)EEQQQTEDELQDKIHPF.A	25.74	3053.4	24	0.8	1018.81	3	20.56	4818	2	44	67	Phosphorylation (STY)	S7:Phosphorylation (STY):6.67
P02666|CASB_BOVIN	K.KIEKFQSEEQQQTEDELQDKIHPF.A	46.78	2973.44	24	3.9	744.369	4	19.48	4641	3	44	67
P02666|CASB_BOVIN	K.KIEKFQSEEQQQTEDELQDKIHPFAQTQ.S	21.63	3401.64	28	1.6	851.418	4	19.23	4574	1	44	71
P02666|CASB_BOVIN	K.KIEKFQS(+79.97)EEQQQTEDELQDKIHPFAQTQ.S	21.3	3481.6	28	2.9	871.411	4	19.65	4584	2	44	71	Phosphorylation (STY)	S7:Phosphorylation (STY):36.87
P02666|CASB_BOVIN	K.IEKFQS(+79.97)EEQQQTEDE.L	47.05	1946.78	15	26.5	974.422	2	14.61	3448	4	45	59	Phosphorylation (STY)	S6:Phosphorylation (STY):57.71
P02666|CASB_BOVIN	K.IEKFQS(+79.97)EEQQQTEDELQDK.I	46.75	2431.04	19	-1.7	811.354	3	17.22	3972	2	45	63	Phosphorylation (STY)	S6:Phosphorylation (STY):36.01
P02666|CASB_BOVIN	K.IEKFQSEEQQQTEDELQDK.I	40.56	2351.08	19	0.1	784.699	3	15.82	3645	2	45	63
P02666|CASB_BOVIN	E.KFQS(+79.97)EEQQQTEDE.L	32.48	1704.65	13	26	853.355	2	11.9	2786	2	47	59	Phosphorylation (STY)	S4:Phosphorylation (STY):44.17
P02666|CASB_BOVIN	K.FQS(+79.97)EEQQQTEDE.L	35.43	1576.56	12	26.8	789.307	2	12.03	2817	2	48	59	Phosphorylation (STY)	S3:Phosphorylation (STY):16.36
P02666|CASB_BOVIN	K.FQS(+79.97)EEQQQTEDELQDK.I	66.92	2060.82	16	-2.1	1031.42	2	16.61	3807	6	48	63	Phosphorylation (STY)	S3:Phosphorylation (STY):71.75
P02666|CASB_BOVIN	K.FQSEEQQQTEDELQDK.I	76.03	1980.85	16	-0.1	991.435	2	15.42	3533	6	48	63
P02666|CASB_BOVIN	K.FQS(+79.97)EEQQQTEDELQDKIHPF.A	20.81	2555.09	20	-4.3	852.699	3	22.04	5196	1	48	67	Phosphorylation (STY)	S3:Phosphorylation (STY):19.69
P02666|CASB_BOVIN	K.FQSEEQQQTEDELQDKIHPF.A	44.87	2475.12	20	-1.1	826.046	3	20.69	4964	2	48	67
P02666|CASB_BOVIN	K.FQS(+79.97)EEQQQTEDELQDKIHPFAQTQ.S	23.32	2983.29	24	-2.7	995.434	3	21.34	5025	1	48	71	Phosphorylation (STY)	S3:Phosphorylation (STY):6.67
P02666|CASB_BOVIN	K.FQSEEQQQTEDELQDKIHPFAQTQ.S	30.39	2903.32	24	-1.2	968.78	3	20.15	4813	2	48	71
P02666|CASB_BOVIN	K.FQS(+79.97)EEQQQTEDELQDKIHPFAQTQSLVYPFPGPIPNSLPQNIPPLTQTPVVVPPFLQPEVMGVSK.V	17.82	7358.66	65	0.2	1840.67	4	33.91	7880	1	48	112	Phosphorylation (STY)	S3:Phosphorylation (STY):0.00
P02666|CASB_BOVIN	E.DELQDKIHPFAQTQ.S	44	1668.81	14	-0.2	835.413	2	18.15	4439	2	58	71
P02666|CASB_BOVIN	E.LQDKIHPFAQTQ.S	39.95	1424.74	12	26.4	713.397	2	15.31	3635	2	60	71
P02666|CASB_BOVIN	E.LQDKIHPFAQTQS.L	34.02	1511.77	13	29.4	756.916	2	15.26	3623	2	60	72
P02666|CASB_BOVIN	E.LQDKIHPFAQTQSLVYPFPGPIPN.S	20.02	2706.42	24	-0.3	903.146	3	26.01	6364	1	60	83
P02666|CASB_BOVIN	K.IHPFAQTQ.S	34.17	940.477	8	21.1	471.255	2	13.37	3136	2	64	71
P02666|CASB_BOVIN	K.IHPFAQTQS.L	38.26	1027.51	9	29.2	514.777	2	13.36	3132	1	64	72
P02666|CASB_BOVIN	K.IHPFAQTQSLVYPFPGPIPNSLPQNIPPLTQTPVVVPPFLQPE.V	42.25	4714.52	43	1.1	1572.52	3	34.65	8371	1	64	106
P02666|CASB_BOVIN	K.IHPFAQTQSLVYPFPGPIPNSLPQNIPPLTQTPVVVPPFLQPEVMGVSK.V	31.65	5315.85	49	-1.1	1329.97	4	34.44	8054	2	64	112
P02666|CASB_BOVIN	K.IHPFAQTQSLVYPFPGPIPNSLPQNIPPLTQTPVVVPPFLQPEVMGVSKVK.E	19.34	5543.01	51	-3.8	1386.75	4	33.42	7803	1	64	114
P02666|CASB_BOVIN	Q.SLVYPFPGPIPNSLPQNIPPLTQTPVVVPPFLQPEVMGVSK.V	14.96	4393.38	41	-3.6	1099.35	4	34.93	8109	1	72	112
P02666|CASB_BOVIN	N.SLPQNIPPLTQTPVVVPPFLQPE.V	26.79	2510.38	23	-3.6	1256.19	2	31.32	7602	2	84	106
P02666|CASB_BOVIN	N.SLPQNIPPLTQTPVVVPPFLQPEVMGVSK.V	26.32	3111.7	29	0.9	1038.24	3	31.05	7430	2	84	112
P02666|CASB_BOVIN	V.PPFLQPEVMGVSK.V	25.31	1427.75	13	-2.6	714.88	2	32.06	7644	2	100	112
P02666|CASB_BOVIN	E.VMGVSK.V	40.1	619.336	6	25.7	620.36	1	9.56	2161	3	107	112
P02666|CASB_BOVIN	E.VMGVSKVK.E	35.24	846.5	8	26.8	424.269	2	9.93	2261	4	107	114
P02666|CASB_BOVIN	E.VMGVSKVKE.A	19.1	975.542	9	29.1	488.793	2	10.76	2484	1	107	115
P02666|CASB_BOVIN	V.MGVSK.V	36.14	520.268	5	25.8	521.289	1	9.53	2150	2	108	112
P02666|CASB_BOVIN	V.MGVSKVK.E	23.07	747.431	7	28.1	374.733	2	9.92	2257	2	108	114
P02666|CASB_BOVIN	M.GVSKVK.E	15.74	616.391	6	0.3	617.398	1	10.09	2308	2	109	114
P02666|CASB_BOVIN	K.VKEAMAP.K	19.32	744.384	7	-3	745.389	1	10.81	2431	1	113	119
P02666|CASB_BOVIN	K.VKEAMAPK.H	50.55	872.479	8	-1.5	873.485	1	9.16	2039	4	113	120
P02666|CASB_BOVIN	V.KEAMAPK.H	32.38	773.41	7	-0.9	387.712	2	9.14	2031	2	114	120
P02666|CASB_BOVIN	K.EAMAPK.H	44.28	645.316	6	-3	646.321	1	8.48	1873	2	115	120
P02666|CASB_BOVIN	E.AMAPK.H	21.63	516.273	5	28.1	517.295	1	3.7	760	2	116	120
P02666|CASB_BOVIN	K.HKEMPFPK.Y	48.28	1012.52	8	-0.1	507.265	2	11.68	2625	4	121	128
P02666|CASB_BOVIN	K.HKEM(+15.99)PFPK.Y	15.78	1028.51	8	2.3	343.845	3	10.6	2383	1	121	128	Oxidation (M)	M4:Oxidation (M):1000.00
P02666|CASB_BOVIN	K.HKEMPFPKYPVEPFTE.S	43.74	1974.95	16	-4.8	988.48	2	20.53	5066	4	121	136
P02666|CASB_BOVIN	K.HKEM(+15.99)PFPKYPVEPFTE.S	17.29	1990.95	16	1.1	664.658	3	20.55	5071	1	121	136	Oxidation (M)	M4:Oxidation (M):1000.00
P02666|CASB_BOVIN	K.HKEMPFPKYPVEPFTESQSLTLTDVENLHLPLPLLQSWMHQPHQPLPPTVMFPPQSVLSLSQSK.V	18.53	7352.75	64	-4.5	1471.55	5	33.72	7877	1	121	184
P02666|CASB_BOVIN	K.EMPFPK.Y	30.67	747.362	6	-2.1	374.688	2	16.18	3705	2	123	128
P02666|CASB_BOVIN	K.EMPFPKYPVEPFTE.S	31.83	1709.8	14	0.8	855.909	2	24.84	6096	2	123	136
P02666|CASB_BOVIN	E.MPFPK.Y	35.46	618.32	5	23.6	619.342	1	14.27	3365	4	124	128
P02666|CASB_BOVIN	E.MPFPKYPVEPFT.E	31.47	1451.72	12	-1.5	726.864	2	24.4	6000	2	124	135
P02666|CASB_BOVIN	E.MPFPKYPVEPFTE.S	33.31	1580.76	13	2.6	791.389	2	24.21	5957	2	124	136
P02666|CASB_BOVIN	E.M(+15.99)PFPKYPVEPFTE.S	17.64	1596.75	13	-7.7	799.378	2	24.29	5973	1	124	136	Oxidation (M)	M1:Oxidation (M):1000.00
P02666|CASB_BOVIN	K.YPVEPF.T	28.84	750.359	6	0	751.366	1	20.46	5048	2	129	134
P02666|CASB_BOVIN	K.YPVEPFTE.S	42.11	980.449	8	-2	981.454	1	19.79	4867	4	129	136
P02666|CASB_BOVIN	K.YPVEPFTESQSL.T	34.9	1395.66	12	0.9	698.836	2	22.22	5331	2	129	140
P02666|CASB_BOVIN	K.YPVEPFTESQSLTLTDVENLHLPLPLLQ.S	22.39	3192.66	28	-0.7	1065.23	3	34.78	8124	1	129	156
P02666|CASB_BOVIN	K.YPVEPFTESQSLTLTDVENLHLPLPLLQSWMHQPHQPLPPTVMFPPQSVLSLSQSK.V	69.6	6358.25	56	-0.4	1272.66	5	35.48	8289	3	129	184
P02666|CASB_BOVIN	K.YPVEPFTESQSLTLTDVENLHLPLPLLQSWM(+15.99)HQPHQPLPPTVMFPPQSVLSLSQSK.V	19.47	6374.24	56	3.2	1275.86	5	35.19	8228	2	129	184	Oxidation (M)	M31:Oxidation (M):2.04
P02666|CASB_BOVIN	K.YPVEPFTESQSLTLTDVENLHLPLPLLQSWMHQPHQPLPPTVM(+15.99)FPPQSVLSLSQSK.V	19.93	6374.24	56	-2	1275.85	5	34.52	8015	1	129	184	Oxidation (M)	M43:Oxidation (M):7.93
P02666|CASB_BOVIN	E.SQSLTLTDVE.N	30.25	1091.53	10	-0.7	1092.54	1	18.77	4594	2	137	146
P02666|CASB_BOVIN	S.QSLTLTDVE.N	30.48	1004.5	9	-2.5	1005.51	1	18.89	4638	2	138	146
P02666|CASB_BOVIN	Q.SLTLTDVE.N	25.5	876.444	8	-2.3	877.449	1	18.95	4658	2	139	146
P02666|CASB_BOVIN	S.LTLTDVE.N	17.65	789.412	7	0.1	790.419	1	18.44	4507	1	140	146
P02666|CASB_BOVIN	T.LTDVE.N	17.3	575.28	5	-1.4	576.287	1	18.8	4605	2	142	146
P02666|CASB_BOVIN	T.DVENLHLPLPLLQSWMHQPHQPLPPTVMFPPQSVLSLSQSK.V	18.37	4665.42	41	5.2	934.097	5	32.17	7499	1	144	184
P02666|CASB_BOVIN	E.NLHLPLPLLQ.S	47.86	1156.7	10	-3.1	1157.7	1	27.47	6713	3	147	156
P02666|CASB_BOVIN	E.NLHLPLPLLQS.W	25.07	1243.73	11	2.1	622.873	2	26.99	6603	2	147	157
P02666|CASB_BOVIN	E.NLHLPLPLLQSW.M	31.37	1429.81	12	-4.3	715.908	2	31.5	7641	2	147	158
P02666|CASB_BOVIN	E.NLHLPLPLLQSWMHQPHQPLPPTVMFPPQSVLS.L	35.03	3778.98	33	-0.1	945.753	4	32.43	7861	2	147	179
P02666|CASB_BOVIN	E.NLHLPLPLLQSWMHQPHQPLPPTVMFPPQSVLSLSQSK.V	44.22	4322.29	38	2.9	865.467	5	31.93	7748	3	147	184
P02666|CASB_BOVIN	E.NLHLPLPLLQSWMHQPHQPLPPTVM(+15.99)FPPQSVLSLSQSK.V	23.56	4338.28	38	5.5	868.668	5	31.54	7652	1	147	184	Oxidation (M)	M25:Oxidation (M):6.69
P02666|CASB_BOVIN	Q.SWMHQPHQPLPPTVMFPPQSVLS.L	45.14	2640.3	23	-1.3	881.106	3	25.75	6306	4	157	179
P02666|CASB_BOVIN	Q.SWMHQPHQPLPPTVMFPPQSVLSLSQSK.V	52.66	3183.6	28	1.1	796.908	4	25.81	6319	5	157	184
P02666|CASB_BOVIN	F.PPQSVLS.L	17.11	726.391	7	-0.7	727.398	1	32.05	7801	1	173	179
P02666|CASB_BOVIN	F.PPQSVLSLSQSK.V	18.28	1269.69	12	2.7	635.855	2	33.24	7725	1	173	184
P02666|CASB_BOVIN	Q.SVLSLSQSK.V	24.75	947.529	9	29.9	474.786	2	14.93	3526	2	176	184
P02666|CASB_BOVIN	S.LSQSK.V	31.34	561.312	5	24.2	562.333	1	1.2	177	4	180	184
P02666|CASB_BOVIN	S.LSQSKVLPVPQK.A	40.03	1322.79	12	31.7	441.952	3	14.49	3414	3	180	191
P02666|CASB_BOVIN	S.LSQSKVLPVPQKAVPYPQR.D	55.84	2134.23	19	6.5	534.567	4	17.26	4194	2	180	198
P02666|CASB_BOVIN	S.LSQSKVLPVPQKAVPYPQRDMPIQAFLLYQEPVLGPVR.G	44.59	4301.38	38	5.1	861.287	5	27.93	6817	2	180	217
P02666|CASB_BOVIN	K.VLPVPQ.K	26.35	651.395	6	-2	652.402	1	16.12	3717	2	185	190
P02666|CASB_BOVIN	K.VLPVPQK.A	40.87	779.49	7	-1	780.497	1	13.76	3113	4	185	191
P02666|CASB_BOVIN	K.VLPVPQKAVPYPQR.D	63.42	1590.92	14	6.3	531.319	3	17.62	4072	6	185	198
P02666|CASB_BOVIN	K.VLPVPQKAVPYPQRD.M	26.42	1705.95	15	1	569.658	3	17.47	4258	2	185	199
P02666|CASB_BOVIN	K.VLPVPQKAVPYPQRDMPIQAF.L	19.06	2393.29	21	-1.7	798.77	3	22.81	5362	1	185	205
P02666|CASB_BOVIN	K.VLPVPQKAVPYPQRDMPIQAFL.L	16.54	2506.38	22	0.4	836.467	3	26.54	6495	1	185	206
P02666|CASB_BOVIN	K.VLPVPQKAVPYPQRDMPIQAFLL.Y	18.12	2619.46	23	0.7	874.162	3	27.84	6533	1	185	207
P02666|CASB_BOVIN	K.VLPVPQKAVPYPQRDMPIQAFLLY.Q	27.54	2782.52	24	0.5	928.516	3	28.82	6933	1	185	208
P02666|CASB_BOVIN	K.VLPVPQKAVPYPQRDMPIQAFLLYQEPVLGPVR.G	44.89	3758.07	33	-0.9	940.525	4	29.25	6872	2	185	217
P02666|CASB_BOVIN	K.VLPVPQKAVPYPQRDM(+15.99)PIQAFLLYQEPVLGPVR.G	40.02	3774.07	33	-2	944.523	4	29.21	7108	2	185	217	Oxidation (M)	M16:Oxidation (M):1000.00
P02666|CASB_BOVIN	K.VLPVPQKAVPYPQRDMPIQAFLLYQEPVLGPVRGPFPII.V	14.83	4382.44	39	-3.2	1096.61	4	33.07	7684	1	185	223
P02666|CASB_BOVIN	K.VLPVPQKAVPYPQRDMPIQAFLLYQEPVLGPVRGPFPIIV	45.8	4481.51	40	1	1121.38	4	33.84	7903	3	185	224
P02666|CASB_BOVIN	K.VLPVPQKAVPYPQRDM(+15.99)PIQAFLLYQEPVLGPVRGPFPIIV	23.85	4497.5	40	-6.1	1125.38	4	32.91	7693	2	185	224	Oxidation (M)	M16:Oxidation (M):1000.00
P02666|CASB_BOVIN	V.LPVPQK.A	22.29	680.422	6	1.6	341.219	2	13.16	3094	2	186	191
P02666|CASB_BOVIN	L.PVPQK.A	17.69	567.338	5	0.8	568.346	1	13.02	2953	2	187	191
P02666|CASB_BOVIN	L.PVPQKAVPYPQR.D	52.3	1378.77	12	-3	690.391	2	17.65	4081	4	187	198
P02666|CASB_BOVIN	L.PVPQKAVPYPQRD.M	18.73	1493.8	13	5.4	498.943	3	17.51	4269	2	187	199
P02666|CASB_BOVIN	V.PQKAVPYPQR.D	37.61	1182.65	10	-2.1	592.332	2	17.45	4253	2	189	198
P02666|CASB_BOVIN	Q.KAVPYPQRDMPIQAFLLYQEPVLGPVR.G	40.31	3124.69	27	4.6	782.183	4	28	6851	2	191	217
P02666|CASB_BOVIN	K.AVPYPQR.D	37.37	829.445	7	-0.7	415.729	2	12.71	2870	4	192	198
P02666|CASB_BOVIN	K.AVPYPQRD.M	17.07	944.472	8	30.7	473.257	2	12.12	2839	1	192	199
P02666|CASB_BOVIN	K.AVPYPQRDMPIQA.F	42.5	1484.74	13	3.1	743.382	2	18.67	4568	1	192	204
P02666|CASB_BOVIN	K.AVPYPQRDMPIQAF.L	40.73	1631.81	14	-2.6	816.912	2	22.26	5497	2	192	205
P02666|CASB_BOVIN	K.AVPYPQRDMPIQAFL.L	36.11	1744.9	15	2.8	873.458	2	26.56	6505	3	192	206
P02666|CASB_BOVIN	K.AVPYPQRDMPIQAFLL.Y	29.99	1857.98	16	-1.7	929.996	2	28.54	6687	4	192	207
P02666|CASB_BOVIN	K.AVPYPQRDMPIQAFLLY.Q	26.81	2021.04	17	-1	1011.53	2	30.01	7290	2	192	208
P02666|CASB_BOVIN	K.AVPYPQRDMPIQAFLLYQEPVLGPVR.G	47.83	2996.59	26	-12.5	999.86	3	29.87	7007	4	192	217
P02666|CASB_BOVIN	K.AVPYPQRDM(+15.99)PIQAFLLYQEPVLGPVR.G	36.05	3012.59	26	-1.3	1005.2	3	28.14	6881	2	192	217	Oxidation (M)	M9:Oxidation (M):1000.00
P02666|CASB_BOVIN	K.AVPYPQRDMPIQAFLLYQEPVLGPVRGPFPIIV	50.68	3720.03	33	-2.1	1241.01	3	35.09	8202	3	192	224
P02666|CASB_BOVIN	K.AVPYPQRDM(+15.99)PIQAFLLYQEPVLGPVRGPFPIIV	23.85	3736.02	33	-3.2	1246.34	3	34	7953	2	192	224	Oxidation (M)	M9:Oxidation (M):1000.00
P02666|CASB_BOVIN	V.PYPQR.D	20.93	659.339	5	-8.5	660.341	1	12.7	2868	2	194	198
P02666|CASB_BOVIN	Q.RDMPIQAFLLYQEPVLGPVRGPFPIIV	19.73	3064.69	27	4.4	1022.58	3	34.68	8379	2	198	224
P02666|CASB_BOVIN	R.DMPIQAF.L	41.95	820.379	7	-1.9	821.385	1	21.85	5388	2	199	205
P02666|CASB_BOVIN	R.DMPIQAFLLYQEPVLGPVR.G	70.29	2185.16	19	-3.5	1093.58	2	31.87	7455	4	199	217
P02666|CASB_BOVIN	R.DMPIQAFLLYQEPVLGPVRGPFPIIV	72.87	2908.59	26	-4.2	1455.3	2	38.07	8847	4	199	224
P02666|CASB_BOVIN	R.DM(+15.99)PIQAFLLYQEPVLGPVRGPFPIIV	29.41	2924.59	26	-0.2	975.87	3	36.09	8722	2	199	224	Oxidation (M)	M2:Oxidation (M):1000.00
P02666|CASB_BOVIN	D.MPIQAFLLYQEPVLGPVR.G	59.41	2070.13	18	-1.1	1036.07	2	30.35	7364	4	200	217
P02666|CASB_BOVIN	D.MPIQAFLLYQEPVLGPVRGPFPIIV	59.31	2793.57	25	2.3	1397.79	2	36.76	8845	6	200	224
P02666|CASB_BOVIN	Q.AFLLYQEPVLGPVR.G	39.84	1600.9	14	-5	801.452	2	25.9	6343	2	204	217
P02666|CASB_BOVIN	A.FLLYQEPVLGPVR.G	47.66	1529.86	13	-1.1	765.937	2	25.15	6171	2	205	217
P02666|CASB_BOVIN	A.FLLYQEPVLGPVRGPFPIIV	22.7	2253.29	20	-3.3	752.102	3	33.99	8226	2	205	224
P02666|CASB_BOVIN	F.LLYQEPVLGPVR.G	45.91	1382.79	12	-0.5	692.403	2	21.19	5221	2	206	217
P02666|CASB_BOVIN	F.LLYQEPVLGPVRGPFPIIV	58.75	2106.22	19	11.1	1054.13	2	31.72	7696	4	206	224
P02666|CASB_BOVIN	L.LYQEPVLGPVR.G	31.04	1269.71	11	7.5	635.866	2	18.9	4643	2	207	217
P02666|CASB_BOVIN	L.LYQEPVLGPVRGPFPIIV	70.46	1993.14	18	1	997.578	2	30.39	7374	2	207	224
P02666|CASB_BOVIN	L.YQEPVLGPVR.G	39.48	1156.62	10	-8.1	579.315	2	17.86	4135	2	208	217
P02666|CASB_BOVIN	L.YQEPVLGPVRGPFPIIV	49.08	1880.06	17	-2.4	941.033	2	29.18	7018	2	208	224
P02666|CASB_BOVIN	Y.QEPVLGPVR.G	25.65	993.561	9	-1.4	497.787	2	15.62	3559	1	209	217
P02666|CASB_BOVIN	Y.QEPVLGPVRGPFPIIV	38.18	1716.99	16	3.5	859.506	2	28.8	7012	4	209	224
P02666|CASB_BOVIN	E.PVLGPVRGPFPIIV	20.23	1459.89	14	-0.2	730.953	2	33.97	7942	1	211	224
P02666|CASB_BOVIN	R.GPFPII.V	22.25	642.374	6	-3.2	643.379	1	24.67	5907	2	218	223
P02666|CASB_BOVIN	R.GPFPIIV	38.06	741.442	7	-2.2	742.448	1	26.78	6295	2	218	224
P02666|CASB_BOVIN	P.FPIIV	19.79	587.368	5	4.1	588.378	1	24.45	6013	2	220	224
P02668|CASK_BOVIN	E.RFFSDKIAKYIPIQYVLSR.Y	28.98	2343.31	19	2.5	586.836	4	25.33	6208	2	37	55
P02668|CASK_BOVIN	R.FFSDK.I	36.56	642.301	5	-1.4	643.308	1	12.26	2765	4	38	42
P02668|CASK_BOVIN	R.FFSDKIAK.Y	36.58	954.517	8	6.2	478.269	2	14.65	3463	3	38	45
P02668|CASK_BOVIN	R.FFSDKIAKYIPIQYVLS.R	27.39	2031.11	17	1.1	678.044	3	28.3	6918	1	38	54
P02668|CASK_BOVIN	R.FFSDKIAKYIPIQYVLSR.Y	52.5	2187.21	18	1.8	730.078	3	26.92	6344	4	38	55
P02668|CASK_BOVIN	R.FFSDKIAKYIPIQYVLSRYPSYGLNYYQQKPVALINNQFLPYPYYAKPAAVR.S	19.5	6178.25	52	1.8	1236.66	5	30.78	7209	1	38	89
P02668|CASK_BOVIN	K.IAKYIPIQYVLS.R	34.27	1406.82	12	-1.1	704.415	2	24.56	6038	2	43	54
P02668|CASK_BOVIN	K.IAKYIPIQYVLSR.Y	51.12	1562.92	13	0.8	521.981	3	22.61	5324	4	43	55
P02668|CASK_BOVIN	K.IAKYIPIQYVLSRYPSYGLNYYQQKPVALINNQFLPYPYYAKPAAVR.S	16.85	5553.96	47	10.2	1111.81	5	29.14	6817	1	43	89
P02668|CASK_BOVIN	K.YIPIQYVLS.R	16.92	1094.6	9	3.8	548.31	2	26.13	6398	1	46	54
P02668|CASK_BOVIN	K.YIPIQYVLSR.Y	49.86	1250.7	10	-2.3	626.357	2	23.82	5605	2	46	55
P02668|CASK_BOVIN	K.YIPIQYVLSRYPSYGLNYYQQKPVALINNQFLPYPYYAKPAAVR.S	23.58	5241.75	44	-1.1	1049.36	5	30.06	7018	2	46	89
P02668|CASK_BOVIN	I.PIQYVLSR.Y	21.73	974.555	8	0.4	488.285	2	23.88	5618	2	48	55
P02668|CASK_BOVIN	Q.YVLSR.Y	20.96	636.36	5	0.1	637.367	1	22.5	5553	1	51	55
P02668|CASK_BOVIN	S.RYPSYGLNYYQQKPVALINNQFLPYPYYAKPAAVR.S	33.27	4165.16	35	4	834.042	5	25.62	6271	2	55	89
P02668|CASK_BOVIN	R.YPSYGLN.Y	49.81	812.37	7	-0.2	813.378	1	17.2	4175	2	56	62
P02668|CASK_BOVIN	R.YPSYGLNYYQQKPVALINNQ.F	26.15	2372.18	20	7.5	791.74	3	22.7	5604	2	56	75
P02668|CASK_BOVIN	R.YPSYGLNYYQQKPVALINNQFLPYPYYAKPA.A	22.9	3682.85	31	6.7	1228.63	3	28.2	6876	1	56	86
P02668|CASK_BOVIN	R.YPSYGLNYYQQKPVALINNQFLPYPYYAKPAAVR.S	41.93	4009.06	34	4.9	1003.28	4	27.09	6380	4	56	89
P02668|CASK_BOVIN	P.SYGLNYYQQKPVALINNQFLPYPYYAKPAAVR.S	25.73	3748.94	32	-1.8	938.241	4	26.36	6454	2	58	89
P02668|CASK_BOVIN	N.YYQQKPVALINNQFLPYPYYAKPA.A	30.01	2888.49	24	-1.6	963.836	3	25.41	6224	1	63	86
P02668|CASK_BOVIN	N.YYQQKPVALINNQFLPYPYYAKPAAVR.S	44.08	3214.7	27	1.5	804.683	4	24.16	5941	2	63	89
P02668|CASK_BOVIN	Q.QKPVALINNQFLPYPYYAKPAAVR.S	31.54	2760.51	24	11.7	691.143	4	23.15	5708	2	66	89
P02668|CASK_BOVIN	K.PVALINNQFLPYPYYAKPAAVR.S	44.51	2504.36	22	0	835.793	3	25.32	6212	2	68	89
P02668|CASK_BOVIN	N.NQFLPYPYYAKPAAVR.S	40.83	1896.99	16	0.5	633.337	3	20.81	5136	2	74	89
P02668|CASK_BOVIN	N.QFLPYPYYAKPAAVR.S	37.21	1782.95	15	2.3	595.324	3	20.77	5130	2	75	89
P02668|CASK_BOVIN	Q.FLPYPYYAKPAAVR.S	47.88	1654.89	14	-2.2	828.449	2	30.83	7222	4	76	89
P02668|CASK_BOVIN	F.LPYPYYAKPAAVR.S	47.81	1507.82	13	-5.4	754.913	2	30.86	7230	2	77	89
P02668|CASK_BOVIN	L.PYPYYAKPAAVR.S	26.49	1394.73	12	-0.5	698.374	2	30.8	7214	1	78	89
P02668|CASK_BOVIN	R.SPAQIL.Q	20.37	627.359	6	-3.4	628.364	1	17.3	3989	2	90	95
P02668|CASK_BOVIN	R.SPAQILQ.W	30.71	755.418	7	-4.1	756.422	1	16.27	3725	2	90	96
P02668|CASK_BOVIN	R.SPAQILQWQVL.S	24.57	1281.71	11	-1	641.861	2	28.73	6750	2	90	100
P02668|CASK_BOVIN	R.SPAQILQWQVLS.N	29.72	1368.74	12	-5.6	685.374	2	26.93	6586	2	90	101
P02668|CASK_BOVIN	R.SPAQILQWQVLSNTVPAK.S	58.78	1979.08	18	2.5	660.704	3	25.58	6004	2	90	107
P02668|CASK_BOVIN	Q.WQVLSNTVPAK.S	20.91	1241.68	11	-0.2	621.846	2	18.41	4500	1	97	107
P02668|CASK_BOVIN	R.HPHPHLS.F	37.27	823.409	7	26	412.722	2	7.73	1693	2	119	125
P02668|CASK_BOVIN	R.HPHPHLSF.M	20.16	970.477	8	5.9	324.502	3	13.19	2998	1	119	126
P02668|CASK_BOVIN	R.HPHPHLSFMAIPPK.K	65.14	1607.84	14	2	536.955	3	17.14	3947	2	119	132
P02668|CASK_BOVIN	R.HPHPHLSFMAIPPKK.N	52.57	1735.93	15	3.2	434.992	4	15.81	3601	7	119	133
P02668|CASK_BOVIN	P.HPHLSFMAIPPKK.N	20.76	1501.82	13	4.6	376.465	4	16	3685	1	121	133
P02668|CASK_BOVIN	S.FMAIPPK.K	28.85	802.441	7	3.2	402.229	2	15.9	3826	2	126	132
P02668|CASK_BOVIN	K.KNQDKTEIPTINTIASGEPTSTPTTE.A	22.63	2772.37	26	-1	925.129	3	19.28	4737	2	133	158
P02668|CASK_BOVIN	K.NQDKTEIPTINTIASGEPTSTPTTE.A	50.09	2644.27	25	0.1	1323.14	2	20.34	5019	3	134	158
P02668|CASK_BOVIN	K.TEIPTINTIASGEPTSTPTTE.A	62.9	2159.05	21	-3.1	1080.53	2	21.68	5349	2	138	158
P02668|CASK_BOVIN	E.IPTINTIASGEPTSTPTTE.A	29.86	1928.96	19	-3.1	965.483	2	20.58	5081	3	140	158
P02668|CASK_BOVIN	E.STVATLE.D	23.85	719.37	7	23.7	720.394	1	13.66	3211	2	162	168
P02668|CASK_BOVIN	E.STVATLEDS(+79.97)PE.V	33.65	1227.49	11	28.3	1228.53	1	15.51	3700	2	162	172	Phosphorylation (STY)	S9:Phosphorylation (STY):51.80
P02668|CASK_BOVIN	E.STVATLEDS(+79.97)PEVIESPPE.I	44.24	1978.87	18	5.7	990.446	2	20.64	5100	4	162	179	Phosphorylation (STY)	S9:Phosphorylation (STY):61.37
P02668|CASK_BOVIN	E.STVATLEDS(+79.97)PEVIESPPEINTVQVTSTAV	38.05	3092.47	29	2.1	1547.24	2	25.74	6302	2	162	190	Phosphorylation (STY)	S9:Phosphorylation (STY):20.17
P02668|CASK_BOVIN	E.ST(+79.97)VATLEDSPEVIESPPEINTVQVTSTAV	32.86	3092.47	29	-2.6	1547.24	2	25.71	6297	1	162	190	Phosphorylation (STY)	T2:Phosphorylation (STY):0.00
P02668|CASK_BOVIN	E.VIESPPEINTVQVTSTAV	71.12	1882.99	18	-1.2	942.5	2	22.01	5431	4	173	190
P02668|CASK_BOVIN	E.INTVQVTSTAV	45.02	1131.61	11	-1.3	1132.62	1	17.54	4277	4	180	190
P02668|CASK_BOVIN	V.QVTSTAV	31.13	704.37	7	-1.2	705.377	1	22.05	5442	1	184	190
P02668|CASK_BOVIN	Q.VTSTAV	25.38	576.312	6	-0.1	577.319	1	9.96	2236	2	185	190
